# Supplementary material for: MiRNA Profiling and Its Potential Roles in Rapid Growth of Velvet Antler in Gansu Red Deer (Cervus elaphus kansuensis)
Source: Genes (Basel). 2023 Feb 7;14(2):424. doi: 10.3390/genes14020424 (PMC9957509; doi:10.3390/genes14020424)
Supplement: Supplementary file 1 [file genes-14-00424-s001.zip]

Archive with 2 entries (2 files):
- Table S1 All differentially expressed miRNAs.xlsx
- Table S2 KEGG pathway annotation of target genes  for 5 differentially expressed miRNAs.xlsx
