# Supplementary material for: MiRNA Profiling and Its Potential Roles in Rapid Growth of Velvet Antler in Gansu Red Deer (Cervus elaphus kansuensis)
Source: Genes (Basel). 2023 Feb 7;14(2):424. doi: 10.3390/genes14020424 (PMC9957509; doi:10.3390/genes14020424)
Supplement: Supplementary file 1 [file genes-14-00424-s001.zip › Table S1 All differentially expressed miRNAs.xlsx]

## Sheet: All DEMs
#ID	miRNA_Seq	miRNA_Length	d30	d60	d90	d30_vs_d60_edgeR_FDR	d30_vs_d60_edgeR_log2FC	d30_vs_d60_edgeR_(FDR_0.01_FC_2)_regulated	d30_vs_d90_edgeR_FDR	d30_vs_d90_edgeR_log2FC	d30_vs_d90_edgeR_(FDR_0.01_FC_2)_regulated	d60_vs_d90_edgeR_FDR	d60_vs_d90_edgeR_log2FC	d60_vs_d90_edgeR_(FDR_0.01_FC_2)_regulated
aca-let-7f-1-3p	CUAUACAAUCUACUGUCUUU	20	35.1523	20.9283	18.0429	0.000649833	-1.04663	down	0.000690125	-1.15159	down	1	-0.148742	normal
aca-miR-125b	UCCCUGAGACCCUAACUUGUGA	22	37.5935	106.269	67.8829	1.11785e-05	1.19973	up	0.058765	0.662002	normal	0.164851	-0.581339	normal
aca-miR-17-5p	CAAAGUGCUUACAGUGCAGGUAG	23	47.1952	27.9044	24.2545	0.000265894	-1.05678	down	0.000236338	-1.15003	down	1	-0.137003	normal
aca-miR-19a-3p	UGUGCAAAUCUAUGCAAAACUG	22	13.6703	3.13925	4.73258	1.10888e-08	-2.41483	down	0.000224459	-1.7163	down	0.788377	0.654583	normal
aca-miR-204a-5p	UUCCCUUUGUCAUCCUAUGCCU	22	4.88227	16.3939	10.7962	0.000406577	1.44562	up	0.102279	0.952016	normal	0.54957	-0.536819	normal
aca-miR-99a-5p	AACCCGUAGAUCCGAUCUUGUG	22	837.309	2225.84	1278.09	6.05653e-06	1.11138	up	0.24223	0.419841	normal	0.0151465	-0.735198	normal
age-miR-125b	UCCCUGAGACCCUAACUUGUGA	22	37.4307	105.921	67.8829	1.11785e-05	1.20124	up	0.0555583	0.668258	normal	0.164851	-0.576596	normal
age-miR-17-5p	CAAAGUGCUUACAGUGCAGGUAGU	24	47.1952	27.9044	24.2545	0.000265894	-1.05678	down	0.000236338	-1.15003	down	1	-0.137003	normal
age-miR-20	UAAAGUGCUUAUAGUGCAGGUA	22	111.967	63.5989	61.6714	1.72045e-05	-1.11489	down	0.000236338	-1.05046	down	1	0.0207508	normal
age-miR-222	AGCUACAUCUGGCUACUGGGUCUC	24	19.3663	11.6268	14.3456	0.00376643	-1.03405	down	0.200722	-0.622525	normal	0.964906	0.367843	normal
bta-miR-1	UGGAAUGUAAAGAAGUAUGUAU	22	23.2721	13.4871	24.9939	0.00122825	-1.0851	down	1	-0.0872671	normal	0.0153745	0.954289	normal
bta-miR-125b	UCCCUGAGACCCUAACUUGUGA	22	37.4307	105.921	67.8829	1.11785e-05	1.20124	up	0.0555583	0.668258	normal	0.164851	-0.576596	normal
bta-miR-1298	UUCAUUCGGCUGUCCAGAUGUA	22	5.69598	24.7652	72.7634	1.45634e-06	1.81847	up	1.93878e-28	3.48073	up	3.02956e-09	1.6194	up
bta-miR-146b	UGAGAACUGAAUUCCAUAGGCUGU	24	4.55678	10.4642	3.10575	0.0778313	0.898055	normal	0.476519	-0.739553	normal	0.00122403	-1.68222	down
bta-miR-17-5p	CAAAGUGCUUACAGUGCAGGUAGU	24	47.1952	27.9044	24.2545	0.000265894	-1.05678	down	0.000236338	-1.15003	down	1	-0.137003	normal
bta-miR-204	UUCCCUUUGUCAUCCUAUGCCU	22	4.88227	16.3939	10.7962	0.000406577	1.44562	up	0.102279	0.952016	normal	0.54957	-0.536819	normal
bta-miR-205	UCCUUCAUUCCACCGGAGUCUG	22	1.46468	0.581342	3.54943	0.257626	-1.60197	normal	0.315954	1.07738	normal	0.00697091	2.64111	up
bta-miR-20a	UAAAGUGCUUAUAGUGCAGGUAG	23	111.967	63.5989	61.6714	1.72045e-05	-1.11489	down	0.000236338	-1.05046	down	1	0.0207508	normal
bta-miR-2285b	AAAAUCUGAGUGAACUUUUUGG	22	4.39404	1.39522	4.141	0.00333127	-1.94018	down	1	-0.274635	normal	0.0679416	1.6231	normal
bta-miR-2285bm	AAAAAACCGAGUGGACUUUUUG	22	17.2507	28.9509	12.1272	0.350737	0.447496	normal	0.158275	-0.697775	normal	0.00129305	-1.18914	down
bta-miR-2285ce	GAAAACCUGAAUGAACUUUUUGA	23	29.2936	14.5336	22.0361	2.62522e-05	-1.30923	down	0.158275	-0.600571	normal	0.231604	0.665026	normal
bta-miR-2285l	AAAACCCGCAUGAACUUUUUGGC	23	178.365	87.3176	140.794	2.22202e-07	-1.32943	down	0.124388	-0.531494	normal	0.0193001	0.754287	normal
bta-miR-2419-5p	AUCGCAUCAACACUCGUCUGUU	22	22.1329	61.041	44.0721	7.29591e-05	1.16392	up	0.0219797	0.802859	normal	0.586639	-0.404628	normal
bta-miR-2459	GCCAGAUGAUGGGAGCUGAUU	21	2.60388	0.348805	0.739465	0.00496011	-3.13342	down	0.0713276	-1.97677	normal	1	1.11278	normal
bta-miR-2478	GUAUCCCACUUCUGACACCA	20	3.74307	12.9058	12.423	0.00126976	1.48291	up	0.00268126	1.53586	up	1	0.0101382	normal
bta-miR-342	UCUCACACAGAAAUCGCACCCAUCU	25	222.143	128.244	115.504	1.43063e-05	-1.09161	down	2.69626e-05	-1.13371	down	1	-0.0857773	normal
bta-miR-378	ACUGGACUUGGAGUCAGAAGGC	22	300.585	179.867	201.43	2.86406e-05	-1.03989	down	0.00786475	-0.767741	normal	1	0.228484	normal
bta-miR-378b	ACUUGACUUGGAGUCAGAAGGC	22	5.37049	1.16268	2.95786	5.90203e-05	-2.48809	down	0.15728	-1.04564	normal	0.252128	1.39952	normal
bta-miR-451	AAACCGUUACCAUUACUGAGUUU	23	153.466	777.604	379.641	1.48187e-18	2.04189	up	2.69626e-05	1.11632	up	0.000473912	-0.969212	normal
bta-miR-486	UCCUGUACUGAGCUGCCCCGAG	22	31.7347	179.286	78.9749	2.8278e-18	2.19847	up	0.000236338	1.12458	up	6.57144e-05	-1.11749	down
bta-miR-6517	UCAGGGUCCGUGAGCUCCUCGGC	23	4.88227	1.8603	1.62682	0.00873114	-1.68136	down	0.016682	-1.76299	normal	1	-0.127133	normal
bta-miR-677	CUCACUGAUGAGCAGCUUCUGAC	23	9.43905	15.1149	6.06361	0.576923	0.379607	normal	0.177896	-0.82664	normal	0.00951734	-1.25038	down
bta-miR-7	UGGAAGACUAGUGAUUUUGUUGUU	24	524.518	221.957	290.906	1.0359e-10	-1.53976	down	0.000102158	-1.0407	down	0.341835	0.4554	normal
bta-miR-99a-5p	AACCCGUAGAUCCGAUCUUGU	21	837.309	2225.84	1278.09	6.05653e-06	1.11138	up	0.24223	0.419841	normal	0.0151465	-0.735198	normal
cfa-miR-125b	UCCCUGAGACCCUAACUUGUGA	22	37.4307	105.804	67.735	1.14413e-05	1.19966	up	0.0576877	0.665112	normal	0.164851	-0.578158	normal
cfa-miR-146b	UGAGAACUGAAUUCCAUAGGCU	22	4.39404	10.4642	3.10575	0.0637545	0.950348	normal	0.698165	-0.687296	normal	0.00122403	-1.68222	down
cfa-miR-199	ACAGUAGUCUGCACAUUGGUU	21	294.726	834.343	631.355	1.30268e-06	1.2021	up	0.000690125	0.908725	normal	0.701163	-0.337025	normal
cfa-miR-204	UUCCCUUUGUCAUCCUAUGCCU	22	4.88227	16.3939	10.7962	0.000406577	1.44562	up	0.102279	0.952016	normal	0.54957	-0.536819	normal
cfa-miR-205	UCCUUCAUUCCACCGGAGUCUG	22	1.46468	0.581342	3.54943	0.257626	-1.60197	normal	0.315954	1.07738	normal	0.00697091	2.64111	up
cfa-miR-20a	UAAAGUGCUUAUAGUGCAGGUAG	23	111.804	63.5989	61.6714	1.79745e-05	-1.1128	down	0.000236338	-1.04836	down	1	0.0207508	normal
cfa-miR-27a	UUCACAGUGGCUAAGUUCCG	20	17.2507	40.694	41.41	0.00367314	0.938441	normal	0.00200642	1.07223	up	1	0.0902859	normal
cfa-miR-451	AAACCGUUACCAUUACUGAGUU	22	153.466	777.604	379.641	1.48187e-18	2.04189	up	2.69626e-05	1.11632	up	0.000473912	-0.969212	normal
cfa-miR-452	AACUGUUUGCAGAGGAAACUGA	22	72.0948	43.7169	42.5932	0.000204768	-1.02052	down	0.00200642	-0.949247	normal	1	0.0275754	normal
cfa-miR-7	UGGAAGACUAGUGAUUUUGUUGU	23	524.518	221.957	290.906	1.0359e-10	-1.53976	down	0.000102158	-1.0407	down	0.341835	0.4554	normal
cfa-miR-99a	AACCCGUAGAUCCGAUCUUGU	21	771.073	2102.13	1197.34	3.36091e-06	1.14778	up	0.202668	0.444577	normal	0.0151465	-0.746856	normal
cgr-miR-125b-5p	UCCCUGAGACCCUAACUUGUGA	22	40.1973	110.223	71.1365	1.72045e-05	1.15583	up	0.0758336	0.632951	normal	0.164851	-0.566496	normal
cgr-miR-140-5p	CAGUGGUUUUACCCUAUGGUAG	22	70.4674	38.2523	45.2553	1.43063e-05	-1.18014	down	0.00872681	-0.828894	normal	0.899589	0.307574	normal
cgr-miR-144	GGAUAUCAUCAUAUACUGUAAG	22	0.650969	3.95313	1.33104	0.00829569	2.27716	up	1	0.824285	normal	0.164851	-1.49424	normal
cgr-miR-146b-5p	UGAGAACUGAAUUCCAUAGGCUG	23	4.55678	10.4642	3.10575	0.0778313	0.898055	normal	0.476519	-0.739553	normal	0.00122403	-1.68222	down
cgr-miR-17-5p	CAAAGUGCUUACAGUGCAGGUAG	23	47.1952	27.9044	24.2545	0.000265894	-1.05678	down	0.000236338	-1.15003	down	1	-0.137003	normal
cgr-miR-181a-3p	ACCAUCGACCGUUGAUUGUACC	22	13.6703	6.2785	13.4583	0.000265894	-1.41904	down	0.977249	-0.212565	normal	0.0151465	1.16305	normal
cgr-miR-204	UUCCCUUUGUCAUCCUAUGCCU	22	4.88227	16.3939	10.7962	0.000406577	1.44562	up	0.102279	0.952016	normal	0.54957	-0.536819	normal
cgr-miR-222-3p	AGCUACAUCUGGCUACUGGGUCUCU	25	20.18	11.6268	14.4935	0.00178789	-1.09338	down	0.158275	-0.667073	normal	0.892658	0.382624	normal
cgr-miR-451a	AAACCGUUACCAUUACUGAGUU	22	153.466	777.604	379.641	1.48187e-18	2.04189	up	2.69626e-05	1.11632	up	0.000473912	-0.969212	normal
cgr-miR-99a-5p	AACCCGUAGAUCCGAUCUUGU	21	837.309	2225.84	1278.09	6.05653e-06	1.11138	up	0.24223	0.419841	normal	0.0151465	-0.735198	normal
chi-miR-1	UGGAAUGUAAAGAAGUAUGUAU	22	23.2721	13.4871	24.9939	0.00122825	-1.0851	down	1	-0.0872671	normal	0.0153745	0.954289	normal
chi-miR-125b-5p	UCCCUGAGACCCUAACUUGU	20	37.4307	105.921	67.8829	1.11785e-05	1.20124	up	0.0555583	0.668258	normal	0.164851	-0.576596	normal
chi-miR-140-5p	CAGUGGUUUUACCCUAUGGUAG	22	70.4674	38.2523	45.2553	1.43063e-05	-1.18014	down	0.00872681	-0.828894	normal	0.899589	0.307574	normal
chi-miR-144-5p	UGGGAUAUCAUCAUAUACUGU	21	0.650969	3.95313	1.33104	0.00829569	2.27716	up	1	0.824285	normal	0.164851	-1.49424	normal
chi-miR-146b-5p	UGAGAACUGAAUUCCAUAGGCUGU	24	4.55678	10.4642	3.10575	0.0778313	0.898055	normal	0.476519	-0.739553	normal	0.00122403	-1.68222	down
chi-miR-148a-5p	AAAGUUCUGAGACACUCCGACU	22	50.7756	23.1374	41.41	8.25487e-07	-1.43231	down	0.24223	-0.48426	normal	0.0150351	0.904426	normal
chi-miR-16a-5p	UAGCAGCACGUAAAUAUUGGAG	22	6.99792	18.1379	17.0077	0.00828428	1.07327	up	0.0180314	1.08891	normal	1	-0.027637	normal
chi-miR-17-5p	CAAAGUGCUUACAGUGCAGGUAGU	24	47.1952	27.9044	24.2545	0.000265894	-1.05678	down	0.000236338	-1.15003	down	1	-0.137003	normal
chi-miR-200b	UAAUACUGCCUGGUAAUGAUGA	22	6.50969	1.27895	12.8667	1.11785e-05	-2.62946	down	0.158275	0.790984	normal	3.12597e-12	3.37894	up
chi-miR-204-5p	UUCCCUUUGUCAUCCUAUGCCU	22	4.88227	16.3939	10.7962	0.000406577	1.44562	up	0.102279	0.952016	normal	0.54957	-0.536819	normal
chi-miR-20a-5p	UAAAGUGCUUAUAGUGCAGGUAG	23	111.967	63.5989	61.6714	1.72045e-05	-1.11489	down	0.000236338	-1.05046	down	1	0.0207508	normal
chi-miR-222-3p	AGCUACAUCUGGCUACUGGGUCUC	24	19.3663	11.6268	14.3456	0.00376643	-1.03405	down	0.200722	-0.622525	normal	0.964906	0.367843	normal
chi-miR-342-3p	UCUCACACAGAAAUCGCACCCA	22	222.143	128.244	115.209	1.43063e-05	-1.09161	down	2.69626e-05	-1.13741	down	1	-0.089476	normal
chi-miR-3431-3p	AUCUAGAGGACUGACUGAAAUU	22	44.5914	26.7418	34.7549	0.00035827	-1.03629	down	0.171212	-0.549589	normal	0.554387	0.44304	normal
chi-miR-451-5p	AAACCGUUACCAUUACUGA	19	152.001	772.139	377.127	1.48187e-18	2.04555	up	2.69626e-05	1.12057	up	0.000473912	-0.968624	normal
chi-miR-99a-5p	AACCCGUAGAUCCGAUCUUGU	21	837.309	2225.84	1278.09	6.05653e-06	1.11138	up	0.24223	0.419841	normal	0.0151465	-0.735198	normal
eca-miR-1	UGGAAUGUAAAGAAGUAUGUAU	22	23.2721	13.4871	24.9939	0.00122825	-1.0851	down	1	-0.0872671	normal	0.0153745	0.954289	normal
eca-miR-106a	CAAAGUGCUUACAGUGCAGGUAG	23	53.2167	31.2762	28.0997	0.000191544	-1.06549	down	0.000279608	-1.11107	down	1	-0.0893082	normal
eca-miR-125b-5p	UCCCUGAGACCCUAACUUGUGA	22	37.4307	105.921	67.8829	1.11785e-05	1.20124	up	0.0555583	0.668258	normal	0.164851	-0.576596	normal
eca-miR-1298	UUCAUUCGGCUGUCCAGAUGUA	22	5.69598	24.7652	72.7634	1.45634e-06	1.81847	up	1.93878e-28	3.48073	up	3.02956e-09	1.6194	up
eca-miR-140-5p	CAGUGGUUUUACCCUAUGGUAG	22	70.4674	38.2523	45.2553	1.43063e-05	-1.18014	down	0.00872681	-0.828894	normal	0.899589	0.307574	normal
eca-miR-146b-5p	UGAGAACUGAAUUCCAUAGGCU	22	4.55678	10.4642	3.10575	0.0778313	0.898055	normal	0.476519	-0.739553	normal	0.00122403	-1.68222	down
eca-miR-17	CAAAGUGCUUACAGUGCAGGUAG	23	45.7306	27.0906	23.3671	0.000279805	-1.05398	down	0.000236338	-1.15829	down	1	-0.14806	normal
eca-miR-1912	UACCCAGAGCGUGCAGUGUGAA	22	0.162742	0.581342	2.80997	1	1.45585	normal	0.00762708	3.77846	up	0.0512543	2.30576	normal
eca-miR-200b	UAAUACUGCCUGGUAAUGAUGA	22	6.50969	1.27895	12.7188	1.11785e-05	-2.62946	down	0.175262	0.774332	normal	3.12597e-12	3.36228	up
eca-miR-204b	UUCCCUUUGUCAUCCUAUGCCU	22	4.88227	16.3939	10.7962	0.000406577	1.44562	up	0.102279	0.952016	normal	0.54957	-0.536819	normal
eca-miR-205	UCCUUCAUUCCACCGGAGUCUG	22	1.46468	0.581342	3.54943	0.257626	-1.60197	normal	0.315954	1.07738	normal	0.00697091	2.64111	up
eca-miR-20a	UAAAGUGCUUAUAGUGCAGGUAG	23	111.967	63.5989	61.6714	1.72045e-05	-1.11489	down	0.000236338	-1.05046	down	1	0.0207508	normal
eca-miR-222	AGCUACAUCUGGCUACUGGGU	21	18.5526	11.3943	14.0498	0.00601432	-1.00127	down	0.242246	-0.590669	normal	0.969997	0.366924	normal
eca-miR-451	AAACCGUUACCAUUACUGUGUU	22	4.06856	20.4633	10.0567	8.25487e-07	2.02733	up	0.0646785	1.11183	normal	0.0314498	-0.958615	normal
eca-miR-7	UGGAAGACUAGUGAUUUUGUUGU	23	562.112	235.676	309.836	7.93371e-11	-1.5531	down	9.06509e-05	-1.04961	down	0.341835	0.459826	normal
eca-miR-99a	AACCCGUAGAUCCGAUCUUGUG	22	837.309	2225.84	1278.09	6.05653e-06	1.11138	up	0.24223	0.419841	normal	0.0151465	-0.735198	normal
efu-miR-1	UGGAAUGUAAAGAAGUAUGUAU	22	23.2721	13.4871	24.9939	0.00122825	-1.0851	down	1	-0.0872671	normal	0.0153745	0.954289	normal
efu-miR-125b	UCCCUGAGACCCUAACUUGUGAGG	24	37.4307	105.921	67.8829	1.11785e-05	1.20124	up	0.0555583	0.668258	normal	0.164851	-0.576596	normal
efu-miR-140	CAGUGGUUUUACCCUAUGGUAG	22	70.4674	38.2523	45.2553	1.43063e-05	-1.18014	down	0.00872681	-0.828894	normal	0.899589	0.307574	normal
efu-miR-181a	AACCAUCGACCGUUGAUUGUACC	23	13.6703	6.2785	13.4583	0.000265894	-1.41904	down	0.977249	-0.212565	normal	0.0151465	1.16305	normal
efu-miR-20	UAAAGUGCUUAUAGUGCAGGUAGUG	25	111.967	63.5989	61.6714	1.72045e-05	-1.11489	down	0.000236338	-1.05046	down	1	0.0207508	normal
efu-miR-200b	UAAUACUGCCUGGUAAUGAUGACG	24	6.50969	1.27895	12.7188	1.11785e-05	-2.62946	down	0.175262	0.774332	normal	3.12597e-12	3.36228	up
efu-miR-205	UCCUUCAUUCCACCGGAGUCUGU	23	2.11565	0.813879	4.2889	0.156533	-1.65526	normal	0.56273	0.823855	normal	0.00296833	2.43908	up
efu-miR-7a	CUGGAAGACUAGUGAUUUUGUUGUU	25	524.355	222.77	291.793	1.13352e-10	-1.53403	down	0.000108281	-1.03586	down	0.341835	0.454514	normal
efu-miR-7c	UGGAAGACUAGUGAUUUUGUUGUUC	25	524.518	221.957	290.906	1.0359e-10	-1.53976	down	0.000102158	-1.0407	down	0.341835	0.4554	normal
efu-miR-99a	AAACCCGUAGAUCCGAUCUUGUGGU	25	837.309	2225.84	1278.24	6.05653e-06	1.11138	up	0.24223	0.420008	normal	0.0151465	-0.735031	normal
fru-miR-140	CAGUGGUUUUACCCUAUGGUAG	22	70.4674	38.1361	45.4032	1.43063e-05	-1.18453	down	0.00929002	-0.824189	normal	0.885103	0.316669	normal
gga-miR-125b-5p	UCCCUGAGACCCUAACUUGUGA	22	37.5935	106.269	67.8829	1.11785e-05	1.19973	up	0.058765	0.662002	normal	0.164851	-0.581339	normal
gga-miR-140-5p	AGUGGUUUUACCCUAUGGUAG	21	70.4674	38.2523	45.2553	1.43063e-05	-1.18014	down	0.00872681	-0.828894	normal	0.899589	0.307574	normal
gga-miR-17-5p	CAAAGUGCUUACAGUGCAGGUAGU	24	47.1952	27.9044	24.2545	0.000265894	-1.05678	down	0.000236338	-1.15003	down	1	-0.137003	normal
gga-miR-1a-3p	UGGAAUGUAAAGAAGUAUGUA	21	23.2721	13.4871	24.9939	0.00122825	-1.0851	down	1	-0.0872671	normal	0.0153745	0.954289	normal
gga-miR-204	UUCCCUUUGUCAUCCUAUGCCU	22	4.88227	16.3939	10.7962	0.000406577	1.44562	up	0.102279	0.952016	normal	0.54957	-0.536819	normal
gga-miR-99a-5p	AACCCGUAGAUCCGAUCUUGUG	22	1127.8	2786.03	1637.03	3.65115e-05	1.00556	up	0.395511	0.347248	normal	0.0224446	-0.701968	normal
ggo-miR-1	UGGAAUGUAAAGAAGUAUGUA	21	23.2721	13.4871	24.9939	0.00122825	-1.0851	down	1	-0.0872671	normal	0.0153745	0.954289	normal
ggo-miR-125b	UCCCUGAGACCCUAACUUGUGA	22	37.4307	105.921	67.8829	1.11785e-05	1.20124	up	0.0555583	0.668258	normal	0.164851	-0.576596	normal
ggo-miR-146b	UGAGAACUGAAUUCCAUAGGCUGU	24	4.55678	10.4642	3.10575	0.0778313	0.898055	normal	0.476519	-0.739553	normal	0.00122403	-1.68222	down
ggo-miR-17-5p	CAAAGUGCUUACAGUGCAGGUAGU	24	47.1952	27.9044	24.2545	0.000265894	-1.05678	down	0.000236338	-1.15003	down	1	-0.137003	normal
ggo-miR-181a-3p	ACCAUCGACCGUUGAUUGUACC	22	13.6703	6.2785	13.4583	0.000265894	-1.41904	down	0.977249	-0.212565	normal	0.0151465	1.16305	normal
ggo-miR-204	UUCCCUUUGUCAUCCUAUGCCU	22	4.88227	16.3939	10.7962	0.000406577	1.44562	up	0.102279	0.952016	normal	0.54957	-0.536819	normal
ggo-miR-205	UCCUUCAUUCCACCGGAGUCUG	22	1.46468	0.581342	3.54943	0.257626	-1.60197	normal	0.315954	1.07738	normal	0.00697091	2.64111	up
ggo-miR-20a	UAAAGUGCUUAUAGUGCAGGUA	22	111.967	63.5989	61.6714	1.72045e-05	-1.11489	down	0.000236338	-1.05046	down	1	0.0207508	normal
ggo-miR-452	AACUGUUUGCAGAGGAAACUGA	22	72.0948	43.7169	42.5932	0.000204768	-1.02052	down	0.00200642	-0.949247	normal	1	0.0275754	normal
ggo-miR-99a	AACCCGUAGAUCCGAUCUUGUG	22	837.309	2225.84	1278.09	6.05653e-06	1.11138	up	0.24223	0.419841	normal	0.0151465	-0.735198	normal
hsa-miR-125b-5p	UCCCUGAGACCCUAACUUGUGA	22	37.4307	105.921	67.8829	1.11785e-05	1.20124	up	0.0555583	0.668258	normal	0.164851	-0.576596	normal
hsa-miR-1298-5p	UUCAUUCGGCUGUCCAGAUGUA	22	5.69598	24.7652	72.7634	1.45634e-06	1.81847	up	1.93878e-28	3.48073	up	3.02956e-09	1.6194	up
hsa-miR-1-3p	UGGAAUGUAAAGAAGUAUGUAU	22	23.2721	13.4871	24.9939	0.00122825	-1.0851	down	1	-0.0872671	normal	0.0153745	0.954289	normal
hsa-miR-140-5p	CAGUGGUUUUACCCUAUGGUAG	22	70.4674	38.2523	45.2553	1.43063e-05	-1.18014	down	0.00872681	-0.828894	normal	0.899589	0.307574	normal
hsa-miR-144-5p	GGAUAUCAUCAUAUACUGUAAG	22	0.650969	3.95313	1.33104	0.00829569	2.27716	up	1	0.824285	normal	0.164851	-1.49424	normal
hsa-miR-146b-5p	UGAGAACUGAAUUCCAUAGGCUG	23	4.55678	10.4642	3.10575	0.0778313	0.898055	normal	0.476519	-0.739553	normal	0.00122403	-1.68222	down
hsa-miR-148a-5p	AAAGUUCUGAGACACUCCGACU	22	50.7756	23.1374	41.2622	8.25487e-07	-1.43231	down	0.239195	-0.489419	normal	0.0151465	0.899266	normal
hsa-miR-17-5p	CAAAGUGCUUACAGUGCAGGUAG	23	47.1952	27.9044	24.2545	0.000265894	-1.05678	down	0.000236338	-1.15003	down	1	-0.137003	normal
hsa-miR-181a-3p	ACCAUCGACCGUUGAUUGUACC	22	13.6703	6.2785	13.4583	0.000265894	-1.41904	down	0.977249	-0.212565	normal	0.0151465	1.16305	normal
hsa-miR-204-5p	UUCCCUUUGUCAUCCUAUGCCU	22	4.88227	16.3939	10.7962	0.000406577	1.44562	up	0.102279	0.952016	normal	0.54957	-0.536819	normal
hsa-miR-205-5p	UCCUUCAUUCCACCGGAGUCUG	22	1.46468	0.581342	3.54943	0.257626	-1.60197	normal	0.315954	1.07738	normal	0.00697091	2.64111	up
hsa-miR-20a-5p	UAAAGUGCUUAUAGUGCAGGUAG	23	111.967	63.5989	61.6714	1.72045e-05	-1.11489	down	0.000236338	-1.05046	down	1	0.0207508	normal
hsa-miR-222-3p	AGCUACAUCUGGCUACUGGGU	21	18.5526	11.3943	14.0498	0.00601432	-1.00127	down	0.242246	-0.590669	normal	0.969997	0.366924	normal
hsa-miR-451a	AAACCGUUACCAUUACUGAGUU	22	153.466	777.604	379.641	1.48187e-18	2.04189	up	2.69626e-05	1.11632	up	0.000473912	-0.969212	normal
hsa-miR-452-5p	AACUGUUUGCAGAGGAAACUGA	22	72.0948	43.7169	42.5932	0.000204768	-1.02052	down	0.00200642	-0.949247	normal	1	0.0275754	normal
hsa-miR-99a-5p	AACCCGUAGAUCCGAUCUUGUG	22	837.309	2225.84	1278.09	6.05653e-06	1.11138	up	0.24223	0.419841	normal	0.0151465	-0.735198	normal
ipu-miR-199a-3p	ACAGUAGUCUGCACAUUGGUU	21	294.726	834.343	631.355	1.30268e-06	1.2021	up	0.000690125	0.908725	normal	0.701163	-0.337025	normal
ipu-miR-22a	AAGCUGCCAGCUGAAGAACUGU	22	0.488227	3.60432	2.66207	0.0077825	2.54882	up	0.137641	2.21539	normal	1	-0.370078	normal
ipu-miR-23b	AUCACAUUGCCAGGGAUUACC	21	14.1586	36.392	46.7342	0.00109273	1.06203	up	2.87172e-06	1.53129	up	0.54957	0.425843	normal
lca-miR-125b	UCCCUGAGACCCUAACUUGUGA	22	37.4307	105.921	67.8829	1.11785e-05	1.20124	up	0.0555583	0.668258	normal	0.164851	-0.576596	normal
lca-miR-17-5p	CAAAGUGCUUACAGUGCAGGUAGU	24	47.1952	27.9044	24.2545	0.000265894	-1.05678	down	0.000236338	-1.15003	down	1	-0.137003	normal
lca-miR-20	UAAAGUGCUUAUAGUGCAGGUA	22	111.967	63.5989	61.6714	1.72045e-05	-1.11489	down	0.000236338	-1.05046	down	1	0.0207508	normal
lla-miR-125b	UCCCUGAGACCCUAACUUGUGA	22	37.4307	105.921	67.8829	1.11785e-05	1.20124	up	0.0555583	0.668258	normal	0.164851	-0.576596	normal
lla-miR-17-5p	CAAAGUGCUUACAGUGCAGGUAGU	24	47.1952	27.9044	24.2545	0.000265894	-1.05678	down	0.000236338	-1.15003	down	1	-0.137003	normal
lla-miR-181a-3p	ACCAUCGACCGUUGAUUGUACC	22	13.6703	6.2785	13.4583	0.000265894	-1.41904	down	0.977249	-0.212565	normal	0.0151465	1.16305	normal
lla-miR-20	UAAAGUGCUUAUAGUGCAGGUA	22	111.967	63.5989	61.6714	1.72045e-05	-1.11489	down	0.000236338	-1.05046	down	1	0.0207508	normal
lla-miR-99a	AACCCGUAGAUCCGAUCUUGUG	22	837.309	2225.84	1278.09	6.05653e-06	1.11138	up	0.24223	0.419841	normal	0.0151465	-0.735198	normal
mdo-miR-125b-5p	UCCCUGAGACCCUAACUUGUGA	22	40.1973	110.223	71.1365	1.72045e-05	1.15583	up	0.0758336	0.632951	normal	0.164851	-0.566496	normal
mdo-miR-1-3p	UGGAAUGUAAAGAAGUAUGUAU	22	16.437	9.99909	18.9303	0.00755089	-1.01486	down	1	0.0134289	normal	0.022389	0.984801	normal
mdo-miR-140-5p	CAGUGGUUUUACCCUAUGGUAG	22	70.4674	38.2523	45.2553	1.43063e-05	-1.18014	down	0.00872681	-0.828894	normal	0.899589	0.307574	normal
mdo-miR-146b-5p	UGAGAACUGAAUUCCAUAGGCU	22	4.55678	10.4642	3.10575	0.0778313	0.898055	normal	0.476519	-0.739553	normal	0.00122403	-1.68222	down
mdo-miR-17-5p	CAAAGUGCUUACAGUGCAGGUAGU	24	47.1952	27.9044	24.2545	0.000265894	-1.05678	down	0.000236338	-1.15003	down	1	-0.137003	normal
mdo-miR-181a-1-3p	CCAUCGACCGUUGAUUGUACC	21	13.3449	6.16223	13.1625	0.000303039	-1.4112	down	0.977249	-0.209858	normal	0.0153745	1.15792	normal
mdo-miR-181b-5p	AACAUUCAUUGCUGUCGGUGGGU	23	53.7049	31.5088	45.8468	0.000191059	-1.06798	down	0.343053	-0.41838	normal	0.173287	0.605964	normal
mdo-miR-199b-3p	ACAGUAGUCUGCACAUUGGUU	21	294.726	834.343	631.355	1.30268e-06	1.2021	up	0.000690125	0.908725	normal	0.701163	-0.337025	normal
mdo-miR-200b-3p	UAAUACUGCCUGGUAAUGAUGA	22	4.39404	0.813879	6.65519	0.000151769	-2.70445	down	0.870102	0.407165	normal	2.60263e-06	3.07106	up
mml-miR-125b-5p	UCCCUGAGACCCUAACUUGUGA	22	37.4307	105.921	67.8829	1.11785e-05	1.20124	up	0.0555583	0.668258	normal	0.164851	-0.576596	normal
mml-miR-1-3p	UGGAAUGUAAAGAAGUAUGUAU	22	23.2721	13.4871	24.9939	0.00122825	-1.0851	down	1	-0.0872671	normal	0.0153745	0.954289	normal
mml-miR-140-5p	CAGUGGUUUUACCCUAUGGUAG	22	70.4674	38.2523	45.2553	1.43063e-05	-1.18014	down	0.00872681	-0.828894	normal	0.899589	0.307574	normal
mml-miR-146b-5p	UGAGAACUGAAUUCCAUAGGCU	22	4.55678	10.4642	3.10575	0.0778313	0.898055	normal	0.476519	-0.739553	normal	0.00122403	-1.68222	down
mml-miR-148a-5p	AAAGUUCUGAGACACUCCGACU	22	50.7756	23.1374	41.2622	8.25487e-07	-1.43231	down	0.239195	-0.489419	normal	0.0151465	0.899266	normal
mml-miR-17-5p	CAAAGUGCUUACAGUGCAGGUAGU	24	47.1952	27.9044	24.2545	0.000265894	-1.05678	down	0.000236338	-1.15003	down	1	-0.137003	normal
mml-miR-181a-3p	ACCAUCGACCGUUGAUUGUACC	22	13.6703	6.2785	13.4583	0.000265894	-1.41904	down	0.977249	-0.212565	normal	0.0151465	1.16305	normal
mml-miR-204-5p	UUCCCUUUGUCAUCCUAUGCCU	22	4.88227	16.3939	10.7962	0.000406577	1.44562	up	0.102279	0.952016	normal	0.54957	-0.536819	normal
mml-miR-205	UCCUUCAUUCCACCGGAGUCUG	22	1.46468	0.581342	3.54943	0.257626	-1.60197	normal	0.315954	1.07738	normal	0.00697091	2.64111	up
mml-miR-20a-5p	UAAAGUGCUUAUAGUGCAGGUA	22	111.967	63.5989	61.6714	1.72045e-05	-1.11489	down	0.000236338	-1.05046	down	1	0.0207508	normal
mml-miR-222-3p	AGCUACAUCUGGCUACUGGGU	21	18.5526	11.3943	14.0498	0.00601432	-1.00127	down	0.242246	-0.590669	normal	0.969997	0.366924	normal
mml-miR-451	AAACCGUUACCAUUACUGAGUU	22	153.466	777.604	379.641	1.48187e-18	2.04189	up	2.69626e-05	1.11632	up	0.000473912	-0.969212	normal
mml-miR-452-5p	AACUGUUUGCAGAGGAAACUGA	22	72.0948	43.7169	42.5932	0.000204768	-1.02052	down	0.00200642	-0.949247	normal	1	0.0275754	normal
mml-miR-99a-5p	AACCCGUAGAUCCGAUCUUGUG	22	837.309	2225.84	1278.09	6.05653e-06	1.11138	up	0.24223	0.419841	normal	0.0151465	-0.735198	normal
mmu-miR-125b-5p	UCCCUGAGACCCUAACUUGUGA	22	37.4307	105.921	67.8829	1.11785e-05	1.20124	up	0.0555583	0.668258	normal	0.164851	-0.576596	normal
mmu-miR-1298-5p	UUCAUUCGGCUGUCCAGAUGUA	22	6.02146	24.6489	73.3549	3.77609e-06	1.73171	up	5.51971e-28	3.41249	up	2.53778e-09	1.63787	up
mmu-miR-140-5p	CAGUGGUUUUACCCUAUGGUAG	22	70.4674	38.2523	45.2553	1.43063e-05	-1.18014	down	0.00872681	-0.828894	normal	0.899589	0.307574	normal
mmu-miR-144-5p	GGAUAUCAUCAUAUACUGUAAGU	23	0.650969	3.95313	1.33104	0.00829569	2.27716	up	1	0.824285	normal	0.164851	-1.49424	normal
mmu-miR-146b-5p	UGAGAACUGAAUUCCAUAGGCU	22	4.55678	10.4642	3.10575	0.0778313	0.898055	normal	0.476519	-0.739553	normal	0.00122403	-1.68222	down
mmu-miR-148a-5p	AAAGUUCUGAGACACUCCGACU	22	50.6128	23.1374	41.1143	9.56409e-07	-1.42768	down	0.23812	-0.489967	normal	0.0151465	0.894088	normal
mmu-miR-17-5p	CAAAGUGCUUACAGUGCAGGUAG	23	47.1952	27.9044	24.2545	0.000265894	-1.05678	down	0.000236338	-1.15003	down	1	-0.137003	normal
mmu-miR-181a-1-3p	ACCAUCGACCGUUGAUUGUACC	22	13.6703	6.2785	13.4583	0.000265894	-1.41904	down	0.977249	-0.212565	normal	0.0151465	1.16305	normal
mmu-miR-1983	CUCACCUGGAGCAUGUUUUCU	21	84.4632	43.6007	76.6086	4.3542e-06	-1.25274	down	0.527137	-0.331048	normal	0.00810617	0.878061	normal
mmu-miR-1a-3p	UGGAAUGUAAAGAAGUAUGUAU	22	23.2721	13.4871	24.9939	0.00122825	-1.0851	down	1	-0.0872671	normal	0.0153745	0.954289	normal
mmu-miR-200b-3p	UAAUACUGCCUGGUAAUGAUGA	22	6.50969	1.27895	12.7188	1.11785e-05	-2.62946	down	0.175262	0.774332	normal	3.12597e-12	3.36228	up
mmu-miR-204-5p	UUCCCUUUGUCAUCCUAUGCCU	22	4.88227	16.3939	10.7962	0.000406577	1.44562	up	0.102279	0.952016	normal	0.54957	-0.536819	normal
mmu-miR-205-5p	UCCUUCAUUCCACCGGAGUCUG	22	1.46468	0.581342	3.54943	0.257626	-1.60197	normal	0.315954	1.07738	normal	0.00697091	2.64111	up
mmu-miR-20a-5p	UAAAGUGCUUAUAGUGCAGGUAG	23	111.967	63.7151	61.6714	1.79745e-05	-1.11226	down	0.000236338	-1.05046	down	1	0.0181164	normal
mmu-miR-222-3p	AGCUACAUCUGGCUACUGGGUCU	23	20.18	11.6268	14.4935	0.00178789	-1.09338	down	0.158275	-0.667073	normal	0.892658	0.382624	normal
mmu-miR-451a	AAACCGUUACCAUUACUGAGUU	22	153.466	777.604	379.641	1.48187e-18	2.04189	up	2.69626e-05	1.11632	up	0.000473912	-0.969212	normal
mmu-miR-98-3p	CUAUACAACUUACUACUUUCCU	22	10.09	4.4182	7.98622	0.000743217	-1.48666	down	0.524552	-0.526517	normal	0.228332	0.916663	normal
mmu-miR-99a-5p	AACCCGUAGAUCCGAUCUUGUG	22	837.309	2225.84	1278.09	6.05653e-06	1.11138	up	0.24223	0.419841	normal	0.0151465	-0.735198	normal
mne-miR-125b	UCCCUGAGACCCUAACUUGUGA	22	37.4307	105.921	67.8829	1.11785e-05	1.20124	up	0.0555583	0.668258	normal	0.164851	-0.576596	normal
mne-miR-17-5p	CAAAGUGCUUACAGUGCAGGUAGU	24	47.1952	27.9044	24.2545	0.000265894	-1.05678	down	0.000236338	-1.15003	down	1	-0.137003	normal
mne-miR-181a-3p	ACCAUCGACCGUUGAUUGUACC	22	13.6703	6.2785	13.4583	0.000265894	-1.41904	down	0.977249	-0.212565	normal	0.0151465	1.16305	normal
mne-miR-20	UAAAGUGCUUAUAGUGCAGGUA	22	111.967	63.5989	61.6714	1.72045e-05	-1.11489	down	0.000236338	-1.05046	down	1	0.0207508	normal
mne-miR-204	UUCCCUUUGUCAUCCUAUGCCU	22	4.88227	16.3939	10.7962	0.000406577	1.44562	up	0.102279	0.952016	normal	0.54957	-0.536819	normal
mne-miR-205	UCCUUCAUUCCACCGGAGUCUG	22	1.46468	0.581342	3.54943	0.257626	-1.60197	normal	0.315954	1.07738	normal	0.00697091	2.64111	up
mne-miR-99a	AACCCGUAGAUCCGAUCUUGUG	22	837.309	2225.84	1278.09	6.05653e-06	1.11138	up	0.24223	0.419841	normal	0.0151465	-0.735198	normal
novel_miR_10	AAAAAACCGAGUGAACUUUUUG	22	4.2313	13.0221	4.58468	0.00356931	1.31961	up	1	-0.0742634	normal	0.00367897	-1.43776	down
novel_miR_103	CUGGAGCUCUGGGUUCCUGCUUC	23	4.39404	0.348805	0.887358	3.36091e-06	-3.88495	down	0.00273509	-2.4711	down	0.887064	1.37075	normal
novel_miR_112	UGAAACACGGAAGCACUUGCU	21	1.62742	0	0.443679	0.00708025	-6.77989	down	0.179966	-2.0158	normal	0.985166	4.85644	normal
novel_miR_126	AGAUGUGAUGACCUUCUGAGG	21	6.99792	1.39522	2.66207	9.24871e-06	-2.60974	down	0.00950707	-1.57729	down	0.778638	0.988724	normal
novel_miR_135	GUGGGCUUCCCUGGUGGCGCAGAC	24	0.162742	0.465074	3.84522	0.990564	1.14494	normal	0.00136057	4.22815	up	0.00122403	3.06804	up
novel_miR_156	CUCCCACCCCGCCUCCCGCAC	21	1.79016	2.44164	8.28201	1	0.147464	normal	0.00134356	2.0087	up	0.00122403	1.82027	up
novel_miR_160	AUAACCGUAACUUUGAAAUGCU	22	0	0.581342	2.51418	0.423251	5.02738	normal	0.00215775	6.94437	up	0.106359	2.14625	normal
novel_miR_166	GUGGGCUUCCCUGGUGGCUCAGA	23	0.813711	7.20865	67.5871	5.64969e-05	2.82543	up	2.44547e-45	6.15459	up	2.22394e-29	3.29112	up
novel_miR_194	AGAACCCGAAUGAACUUUUUGA	22	3.41759	0.930148	1.62682	0.00547314	-2.15462	down	0.26966	-1.25069	normal	1	0.860167	normal
novel_miR_255	CCACGCCCGGGGCAGCCUC	19	0.488227	2.32537	4.2889	0.156533	1.92058	normal	0.00547027	2.89924	up	0.500301	0.943369	normal
novel_miR_265	AUCCCGGACGAGCCCCCC	18	3.58033	11.3943	14.7893	0.00532162	1.36734	up	0.000164932	1.85084	up	0.778638	0.440843	normal
novel_miR_267	GUGGGCUUCCCUGGUGGCUCAGA	23	0.813711	7.20865	67.4392	5.64969e-05	2.82543	up	2.44547e-45	6.15143	up	2.22394e-29	3.28797	up
novel_miR_39	GGGGCUUCCCUGGUGGCUCAGA	22	0.162742	0.232537	2.66207	1	0.198794	normal	0.0103278	3.70104	normal	0.00383762	3.49129	up
novel_miR_5	GUGGGCUUCCCUGGUGGCUCAGA	23	0.813711	7.20865	67.4392	5.64969e-05	2.82543	up	2.44547e-45	6.15143	up	2.22394e-29	3.28797	up
novel_miR_52	GUGGGCUUCCCUGGUAGCUCAGC	23	2.44113	3.37179	42.889	1	0.16588	normal	2.38384e-25	3.93474	up	3.32773e-29	3.72763	up
novel_miR_6	CAAAUUCGUGAAGCGUUCCAUAUUU	25	22.4584	7.44118	16.8598	5.85377e-08	-1.89018	down	0.197851	-0.603378	normal	0.00376233	1.24328	up
novel_miR_72	GAAAACCCGCAUGAACUUUUUG	22	10.4155	5.58089	10.6483	0.0073967	-1.19661	down	1	-0.15813	normal	0.103904	0.995076	normal
novel_miR_76	UGGGAGAGAAUCUGCCUGCGA	21	0.162742	0	4.73258	1	-3.57153	normal	0.000236338	4.52627	up	1.86779e-07	8.22563	up
novel_miR_81	CCCCGCCUCCCGCUCUCCGCC	21	1.30194	3.02298	12.1272	0.514566	0.90847	normal	1.60203e-07	3.0118	up	4.92931e-06	2.06335	up
novel_miR_83	UACGACUACAGGAUUUCACUGA	22	14.8095	8.8364	7.83833	0.00723511	-1.04257	down	0.0154901	-1.10619	normal	1	-0.107548	normal
novel_miR_84	AAGAUGUAUGAUGUGAUGAUUU	22	15.2978	11.3943	7.39465	0.0783218	-0.723213	normal	0.00571422	-1.23677	down	0.673863	-0.557612	normal
novel_miR_86	GUGGGCUUCCCUGGUGGCUCAGA	23	0.813711	7.20865	67.4392	5.64969e-05	2.82543	up	2.44547e-45	6.15143	up	2.22394e-29	3.28797	up
novel_miR_90	GCACGUGAUGUGUGGGCUGAUG	22	7.97437	1.74403	2.0705	5.05206e-06	-2.47964	down	0.000244721	-2.12469	down	1	0.310061	normal
novel_miR_94	GAAUUAUAGGAAUUGAACC	19	9.76453	2.32537	17.4514	1.10242e-06	-2.36006	down	0.23847	0.646445	normal	1.39151e-12	2.96402	up
oan-miR-140-5p	CAGUGGUUUUACCCUAUGGU	20	70.4674	38.2523	45.2553	1.43063e-05	-1.18014	down	0.00872681	-0.828894	normal	0.899589	0.307574	normal
oan-miR-17-5p	CAAAGUGCUUACAGUGCAGGUAG	23	47.0325	28.137	24.4023	0.000321962	-1.03983	down	0.000287135	-1.13629	down	1	-0.140205	normal
oar-miR-125b	UCCCUGAGACCCUAACUUGUG	21	40.1973	110.223	71.1365	1.72045e-05	1.15583	up	0.0758336	0.632951	normal	0.164851	-0.566496	normal
oar-miR-17-5p	CAAAGUGCUUACAGUGCAGGUA	22	47.1952	27.9044	24.2545	0.000265894	-1.05678	down	0.000236338	-1.15003	down	1	-0.137003	normal
oar-miR-99a	AACCCGUAGAUCCGAUCUUG	20	837.309	2225.84	1278.09	6.05653e-06	1.11138	up	0.24223	0.419841	normal	0.0151465	-0.735198	normal
ocu-miR-125b-5p	UCCCUGAGACCCUAACUUGUGA	22	37.4307	105.804	67.735	1.14413e-05	1.19966	up	0.0576877	0.665112	normal	0.164851	-0.578158	normal
ocu-miR-1298-5p	UUCAUUCGGCUGUCCAGAUGUA	22	5.69598	24.7652	72.7634	1.45634e-06	1.81847	up	1.93878e-28	3.48073	up	3.02956e-09	1.6194	up
ocu-miR-1-3p	UGGAAUGUAAAGAAGUAUGUAU	22	16.437	9.99909	18.9303	0.00755089	-1.01486	down	1	0.0134289	normal	0.022389	0.984801	normal
ocu-miR-140-5p	CAGUGGUUUUACCCUAUGGUAG	22	70.4674	38.1361	45.2553	1.43063e-05	-1.18453	down	0.00872681	-0.828894	normal	0.894331	0.311963	normal
ocu-miR-146b-5p	UGAGAACUGAAUUCCAUAGGCCGU	24	0.650969	6.04596	2.2184	0.000152932	2.88782	up	0.338414	1.55244	normal	0.0737422	-1.37497	normal
ocu-miR-148a-5p	AAAGUUCUGAGACACUCCGACU	22	44.2659	21.6259	36.9733	6.05653e-06	-1.33182	down	0.312999	-0.449808	normal	0.0263864	0.838387	normal
ocu-miR-17-5p	CAAAGUGCUUACAGUGCAGGUAG	23	45.7306	27.0906	23.3671	0.000279805	-1.05398	down	0.000236338	-1.15829	down	1	-0.14806	normal
ocu-miR-181a-3p	ACCAUCGACCGUUGAUUGUACC	22	13.3449	6.16223	13.1625	0.000303039	-1.4112	down	0.977249	-0.209858	normal	0.0153745	1.15792	normal
ocu-miR-204-5p	UUCCCUUUGUCAUCCUAUGCCU	22	4.88227	16.3939	10.7962	0.000406577	1.44562	up	0.102279	0.952016	normal	0.54957	-0.536819	normal
ocu-miR-205-5p	UCCUUCAUUCCACCGGAGUCUG	22	1.46468	0.581342	3.54943	0.257626	-1.60197	normal	0.315954	1.07738	normal	0.00697091	2.64111	up
ocu-miR-20a-5p	UAAAGUGCUUAUAGUGCAGGUAG	23	111.804	63.5989	61.6714	1.79745e-05	-1.1128	down	0.000236338	-1.04836	down	1	0.0207508	normal
ocu-miR-451-5p	AAACCGUUACCAUUACUGAGUUU	23	153.303	776.906	379.346	1.48187e-18	2.04212	up	2.69626e-05	1.11672	up	0.000473912	-0.969042	normal
ocu-miR-452-5p	AACUGUUUGCAGAGGAAACUGAGA	24	72.0948	43.8332	42.5932	0.000224474	-1.01669	down	0.00200642	-0.949247	normal	1	0.023745	normal
ocu-miR-99a-5p	AACCCGUAGAUCCGAUCUUGUG	22	771.073	2102.13	1197.34	3.36091e-06	1.14778	up	0.202668	0.444577	normal	0.0151465	-0.746856	normal
oha-miR-140-5p	CAGUGGUUUUACCCUAUGGUAG	22	70.4674	38.1361	45.1074	1.43063e-05	-1.18453	down	0.00872681	-0.833614	normal	0.899589	0.307243	normal
oha-miR-19a-3p	UGUGCAAAUCUAUGCAAAACUGA	23	13.6703	3.13925	4.73258	1.10888e-08	-2.41483	down	0.000224459	-1.7163	down	0.788377	0.654583	normal
oha-miR-204-5p	UUCCCUUUGUCAUCCUAUGCCU	22	4.88227	16.5101	10.7962	0.000406577	1.4558	up	0.102279	0.952016	normal	0.538521	-0.547004	normal
pol-miR-140-5p	CAGUGGUUUUACCCUAUGGUAG	22	70.4674	38.1361	45.1074	1.43063e-05	-1.18453	down	0.00872681	-0.833614	normal	0.899589	0.307243	normal
ppa-miR-1	UGGAAUGUAAAGAAGUAUGUA	21	23.2721	13.4871	24.9939	0.00122825	-1.0851	down	1	-0.0872671	normal	0.0153745	0.954289	normal
ppa-miR-125b	UCCCUGAGACCCUAACUUGUGA	22	40.1973	110.223	71.1365	1.72045e-05	1.15583	up	0.0758336	0.632951	normal	0.164851	-0.566496	normal
ppa-miR-146b	UGAGAACUGAAUUCCAUAGGCUGU	24	4.39404	10.4642	3.10575	0.0637545	0.950348	normal	0.698165	-0.687296	normal	0.00122403	-1.68222	down
ppa-miR-17-5p	CAAAGUGCUUACAGUGCAGGUAGU	24	47.1952	27.9044	24.2545	0.000265894	-1.05678	down	0.000236338	-1.15003	down	1	-0.137003	normal
ppa-miR-181a-3p	ACCAUCGACCGUUGAUUGUACC	22	13.6703	6.2785	13.4583	0.000265894	-1.41904	down	0.977249	-0.212565	normal	0.0151465	1.16305	normal
ppa-miR-199b	ACAGUAGUCUGCACAUUGGUU	21	294.726	834.343	631.355	1.30268e-06	1.2021	up	0.000690125	0.908725	normal	0.701163	-0.337025	normal
ppa-miR-20	UAAAGUGCUUAUAGUGCAGGUA	22	111.967	63.5989	61.6714	1.72045e-05	-1.11489	down	0.000236338	-1.05046	down	1	0.0207508	normal
ppa-miR-204	UUCCCUUUGUCAUCCUAUGCCU	22	4.88227	16.3939	10.7962	0.000406577	1.44562	up	0.102279	0.952016	normal	0.54957	-0.536819	normal
ppa-miR-205	UCCUUCAUUCCACCGGAGUCUG	22	1.46468	0.581342	3.54943	0.257626	-1.60197	normal	0.315954	1.07738	normal	0.00697091	2.64111	up
ppa-miR-99a	AACCCGUAGAUCCGAUCUUGUG	22	837.309	2225.84	1278.09	6.05653e-06	1.11138	up	0.24223	0.419841	normal	0.0151465	-0.735198	normal
ppy-miR-1	UGGAAUGUAAAGAAGUAUGUAU	22	21.6447	12.4407	24.9939	0.00129292	-1.09693	down	1	0.0172378	normal	0.00697091	1.07065	up
ppy-miR-125b	UCCCUGAGACCCUAACUUGUGA	22	37.4307	105.921	67.8829	1.11785e-05	1.20124	up	0.0555583	0.668258	normal	0.164851	-0.576596	normal
ppy-miR-1298	UUCAUUCGGCUGUCCAGAUGUA	22	5.69598	24.7652	72.7634	1.45634e-06	1.81847	up	1.93878e-28	3.48073	up	3.02956e-09	1.6194	up
ppy-miR-140-5p	CAGUGGUUUUACCCUAUGGUAG	22	70.4674	38.2523	45.2553	1.43063e-05	-1.18014	down	0.00872681	-0.828894	normal	0.899589	0.307574	normal
ppy-miR-146b-5p	UGAGAACUGAAUUCCAUAGGCU	22	4.55678	10.4642	3.10575	0.0778313	0.898055	normal	0.476519	-0.739553	normal	0.00122403	-1.68222	down
ppy-miR-17-5p	CAAAGUGCUUACAGUGCAGGUAGU	24	47.1952	27.9044	24.2545	0.000265894	-1.05678	down	0.000236338	-1.15003	down	1	-0.137003	normal
ppy-miR-181a-3p	ACCAUCGACCGUUGAUUGUACC	22	13.6703	6.2785	13.4583	0.000265894	-1.41904	down	0.977249	-0.212565	normal	0.0151465	1.16305	normal
ppy-miR-199b-3p	ACAGUAUUCUGCACAUUGGUUA	22	3.90581	12.7895	6.65519	0.00216488	1.40871	up	0.708638	0.576353	normal	0.164851	-0.875693	normal
ppy-miR-204	UUCCCUUUGUCAUCCUAUGCCU	22	4.88227	16.3939	10.7962	0.000406577	1.44562	up	0.102279	0.952016	normal	0.54957	-0.536819	normal
ppy-miR-205	UCCUUCAUUCCACCGGAGUCUG	22	1.46468	0.581342	3.54943	0.257626	-1.60197	normal	0.315954	1.07738	normal	0.00697091	2.64111	up
ppy-miR-20a	UAAAGUGCUUAUAGUGCAGGUA	22	111.967	63.5989	61.6714	1.72045e-05	-1.11489	down	0.000236338	-1.05046	down	1	0.0207508	normal
ppy-miR-222	AGCUACAUCUGGCUACUGGGU	21	18.5526	11.3943	14.0498	0.00601432	-1.00127	down	0.242246	-0.590669	normal	0.969997	0.366924	normal
ppy-miR-451	AAACCGUUACCAUUACUGAGUU	22	153.466	777.604	379.641	1.48187e-18	2.04189	up	2.69626e-05	1.11632	up	0.000473912	-0.969212	normal
ppy-miR-452	AACUGUUUGCAGAGGAAACUGA	22	72.0948	43.7169	42.5932	0.000204768	-1.02052	down	0.00200642	-0.949247	normal	1	0.0275754	normal
ppy-miR-7	UGGAAGACUAGUGAUUUUGUU	21	524.518	221.957	290.906	1.0359e-10	-1.53976	down	0.000102158	-1.0407	down	0.341835	0.4554	normal
ppy-miR-99a	AACCCGUAGAUCCGAUCUUGUG	22	838.285	2227.12	1278.83	6.10397e-06	1.11053	up	0.242246	0.418994	normal	0.0151465	-0.735193	normal
ptr-miR-1	UGGAAUGUAAAGAAGUAUGUAU	22	23.2721	13.4871	24.9939	0.00122825	-1.0851	down	1	-0.0872671	normal	0.0153745	0.954289	normal
ptr-miR-125b	UCCCUGAGACCCUAACUUGUGA	22	37.4307	105.921	67.8829	1.11785e-05	1.20124	up	0.0555583	0.668258	normal	0.164851	-0.576596	normal
ptr-miR-1298	UUCAUUCGGCUGUCCAGAUGUA	22	5.69598	24.7652	72.7634	1.45634e-06	1.81847	up	1.93878e-28	3.48073	up	3.02956e-09	1.6194	up
ptr-miR-140	AGUGGUUUUACCCUAUGGUAG	21	70.4674	38.2523	45.2553	1.43063e-05	-1.18014	down	0.00872681	-0.828894	normal	0.899589	0.307574	normal
ptr-miR-146b	UGAGAACUGAAUUCCAUAGGCU	22	4.55678	10.4642	3.10575	0.0778313	0.898055	normal	0.476519	-0.739553	normal	0.00122403	-1.68222	down
ptr-miR-17-5p	CAAAGUGCUUACAGUGCAGGUAGU	24	47.1952	27.9044	24.2545	0.000265894	-1.05678	down	0.000236338	-1.15003	down	1	-0.137003	normal
ptr-miR-181a-3p	ACCAUCGACCGUUGAUUGUACC	22	13.6703	6.2785	13.4583	0.000265894	-1.41904	down	0.977249	-0.212565	normal	0.0151465	1.16305	normal
ptr-miR-204	UUCCCUUUGUCAUCCUAUGCCU	22	4.88227	16.3939	10.7962	0.000406577	1.44562	up	0.102279	0.952016	normal	0.54957	-0.536819	normal
ptr-miR-205	UCCUUCAUUCCACCGGAGUCUG	22	1.46468	0.581342	3.54943	0.257626	-1.60197	normal	0.315954	1.07738	normal	0.00697091	2.64111	up
ptr-miR-20a	UAAAGUGCUUAUAGUGCAGGUA	22	111.967	63.5989	61.6714	1.72045e-05	-1.11489	down	0.000236338	-1.05046	down	1	0.0207508	normal
ptr-miR-451	AAACCGUUACCAUUACUGAGUU	22	153.466	777.604	379.641	1.48187e-18	2.04189	up	2.69626e-05	1.11632	up	0.000473912	-0.969212	normal
ptr-miR-452	AACUGUUUGCAGAGGAAACUGA	22	72.0948	43.7169	42.5932	0.000204768	-1.02052	down	0.00200642	-0.949247	normal	1	0.0275754	normal
ptr-miR-99a	AACCCGUAGAUCCGAUCUUGUG	22	837.309	2225.84	1278.09	6.05653e-06	1.11138	up	0.24223	0.419841	normal	0.0151465	-0.735198	normal
rno-miR-125b-5p	UCCCUGAGACCCUAACUUGUGA	22	37.4307	105.921	67.8829	1.11785e-05	1.20124	up	0.0555583	0.668258	normal	0.164851	-0.576596	normal
rno-miR-140-5p	CAGUGGUUUUACCCUAUGGUAG	22	70.4674	38.2523	45.2553	1.43063e-05	-1.18014	down	0.00872681	-0.828894	normal	0.899589	0.307574	normal
rno-miR-144-5p	GGAUAUCAUCAUAUACUGUAAGU	23	0.650969	3.95313	1.33104	0.00829569	2.27716	up	1	0.824285	normal	0.164851	-1.49424	normal
rno-miR-146b-5p	UGAGAACUGAAUUCCAUAGGCUGU	24	4.55678	10.4642	3.10575	0.0778313	0.898055	normal	0.476519	-0.739553	normal	0.00122403	-1.68222	down
rno-miR-17-5p	CAAAGUGCUUACAGUGCAGGUAG	23	53.2167	31.2762	28.0997	0.000191544	-1.06549	down	0.000279608	-1.11107	down	1	-0.0893082	normal
rno-miR-181a-1-3p	ACCAUCGACCGUUGAUUGUACC	22	13.6703	6.2785	13.4583	0.000265894	-1.41904	down	0.977249	-0.212565	normal	0.0151465	1.16305	normal
rno-miR-1b	UGGAAUGUAAAGAAGUAUGUAU	22	23.2721	13.4871	24.9939	0.00122825	-1.0851	down	1	-0.0872671	normal	0.0153745	0.954289	normal
rno-miR-204-5p	UUCCCUUUGUCAUCCUAUGCCU	22	4.88227	16.3939	10.7962	0.000406577	1.44562	up	0.102279	0.952016	normal	0.54957	-0.536819	normal
rno-miR-20a-5p	UAAAGUGCUUAUAGUGCAGGUAG	23	111.967	63.7151	61.6714	1.79745e-05	-1.11226	down	0.000236338	-1.05046	down	1	0.0181164	normal
rno-miR-222-3p	AGCUACAUCUGGCUACUGGGU	21	18.5526	11.3943	14.0498	0.00601432	-1.00127	down	0.242246	-0.590669	normal	0.969997	0.366924	normal
rno-miR-451-5p	AAACCGUUACCAUUACUGAGUU	22	153.466	777.604	379.641	1.48187e-18	2.04189	up	2.69626e-05	1.11632	up	0.000473912	-0.969212	normal
rno-miR-452-5p	AACUGUUUGCAGAGGAAACUGAG	23	72.2575	43.7169	42.7411	0.00020144	-1.02377	down	0.00207652	-0.947501	normal	1	0.0325742	normal
rno-miR-99a-5p	AACCCGUAGAUCCGAUCUUGUG	22	837.309	2225.84	1278.09	6.05653e-06	1.11138	up	0.24223	0.419841	normal	0.0151465	-0.735198	normal
sla-miR-125b	UCCCUGAGACCCUAACUUGUGA	22	40.1973	110.223	71.1365	1.72045e-05	1.15583	up	0.0758336	0.632951	normal	0.164851	-0.566496	normal
sla-miR-17-5p	CAAAGUGCUUACAGUGCAGGUAGU	24	47.1952	27.9044	24.2545	0.000265894	-1.05678	down	0.000236338	-1.15003	down	1	-0.137003	normal
sla-miR-20	UAAAGUGCUUAUAGUGCAGGUA	22	111.967	63.5989	61.6714	1.72045e-05	-1.11489	down	0.000236338	-1.05046	down	1	0.0207508	normal
sla-miR-204	UUCCCUUUGUCAUCCUAUGCCU	22	4.88227	16.3939	10.7962	0.000406577	1.44562	up	0.102279	0.952016	normal	0.54957	-0.536819	normal
ssa-miR-1-3p	UGGAAUGUAAAGAAGUAUGUAU	22	16.437	9.99909	18.9303	0.00755089	-1.01486	down	1	0.0134289	normal	0.022389	0.984801	normal
ssa-miR-140-5p	CAGUGGUUUUACCCUAUGGUAG	22	70.4674	38.1361	45.2553	1.43063e-05	-1.18453	down	0.00872681	-0.828894	normal	0.894331	0.311963	normal
ssa-miR-199a-3p	ACAGUAGUCUGCACAUUGGUU	21	294.726	834.343	631.355	1.30268e-06	1.2021	up	0.000690125	0.908725	normal	0.701163	-0.337025	normal
ssc-miR-1	UGGAAUGUAAAGAAGUAUGUA	21	23.2721	13.4871	24.9939	0.00122825	-1.0851	down	1	-0.0872671	normal	0.0153745	0.954289	normal
ssc-miR-125b	UCCCUGAGACCCUAACUUGUGA	22	37.4307	105.921	67.8829	1.11785e-05	1.20124	up	0.0555583	0.668258	normal	0.164851	-0.576596	normal
ssc-miR-140-5p	AGUGGUUUUACCCUAUGGUAG	21	70.4674	38.2523	45.2553	1.43063e-05	-1.18014	down	0.00872681	-0.828894	normal	0.899589	0.307574	normal
ssc-miR-146b	UGAGAACUGAAUUCCAUAGGC	21	4.55678	10.4642	3.10575	0.0778313	0.898055	normal	0.476519	-0.739553	normal	0.00122403	-1.68222	down
ssc-miR-148a-5p	AAAGUUCUGAGACACUCCGACU	22	50.7756	23.1374	41.41	8.25487e-07	-1.43231	down	0.24223	-0.48426	normal	0.0150351	0.904426	normal
ssc-miR-17-5p	CAAAGUGCUUACAGUGCAGGUAG	23	47.1952	27.9044	24.2545	0.000265894	-1.05678	down	0.000236338	-1.15003	down	1	-0.137003	normal
ssc-miR-200b	UAAUACUGCCUGGUAAUGAUGAC	23	6.50969	1.27895	12.7188	1.11785e-05	-2.62946	down	0.175262	0.774332	normal	3.12597e-12	3.36228	up
ssc-miR-204	UUCCCUUUGUCAUCCUAUGCCU	22	4.88227	16.3939	10.7962	0.000406577	1.44562	up	0.102279	0.952016	normal	0.54957	-0.536819	normal
ssc-miR-205	UCCUUCAUUCCACCGGAGUCUG	22	1.46468	0.581342	3.54943	0.257626	-1.60197	normal	0.315954	1.07738	normal	0.00697091	2.64111	up
ssc-miR-20a-5p	UAAAGUGCUUAUAGUGCAGGUA	22	111.967	63.5989	61.6714	1.72045e-05	-1.11489	down	0.000236338	-1.05046	down	1	0.0207508	normal
ssc-miR-222	AGCUACAUCUGGCUACUGGGUCUC	24	19.3663	11.6268	14.3456	0.00376643	-1.03405	down	0.200722	-0.622525	normal	0.964906	0.367843	normal
ssc-miR-451	AAACCGUUACCAUUACUGAGUU	22	154.117	781.092	381.12	1.48187e-18	2.04224	up	2.69626e-05	1.11582	up	0.000473912	-0.97006	normal
ssc-miR-452	AACUGUUUGCAGAGGAAACUGA	22	72.0948	43.7169	42.5932	0.000204768	-1.02052	down	0.00200642	-0.949247	normal	1	0.0275754	normal
ssc-miR-486	UCCUGUACUGAGCUGCCCCGAG	22	31.7347	179.286	78.9749	2.8278e-18	2.19847	up	0.000236338	1.12458	up	6.57144e-05	-1.11749	down
ssc-miR-7-5p	UGGAAGACUAGUGAUUUUGUUGUU	24	524.355	222.77	291.793	1.13352e-10	-1.53403	down	0.000108281	-1.03586	down	0.341835	0.454514	normal
ssc-miR-99a-5p	AACCCGUAGAUCCGAUCUUGUG	22	837.309	2225.84	1278.09	6.05653e-06	1.11138	up	0.24223	0.419841	normal	0.0151465	-0.735198	normal
tch-miR-125b-5p	UCCCUGAGACCCUAACUUGUGA	22	40.0346	110.223	71.1365	1.63024e-05	1.16168	up	0.0720463	0.638801	normal	0.164851	-0.566496	normal
tch-miR-140-5p	CAGUGGUUUUACCCUAUGGUA	21	70.4674	38.1361	45.2553	1.43063e-05	-1.18453	down	0.00872681	-0.828894	normal	0.894331	0.311963	normal
tch-miR-17-5p	CAAAGUGCUUACAGUGCAGGUAG	23	45.7306	27.0906	23.3671	0.000279805	-1.05398	down	0.000236338	-1.15829	down	1	-0.14806	normal
tch-miR-199a-3p	ACAGUAGUCUGCACAUUGGUU	21	294.726	834.343	631.355	1.30268e-06	1.2021	up	0.000690125	0.908725	normal	0.701163	-0.337025	normal
tch-miR-199b-3p	ACAGUAGUCUGCACAUUGGUU	21	294.726	834.343	631.355	1.30268e-06	1.2021	up	0.000690125	0.908725	normal	0.701163	-0.337025	normal
tch-miR-20a-5p	UAAAGUGCUUAUAGUGCAGGUA	22	111.804	63.5989	61.6714	1.79745e-05	-1.1128	down	0.000236338	-1.04836	down	1	0.0207508	normal
tch-miR-99a-5p	AACCCGUAGAUCCGAUCUUGUG	22	771.073	2102.13	1197.34	3.36091e-06	1.14778	up	0.202668	0.444577	normal	0.0151465	-0.746856	normal
tgu-miR-125-5p	UCCCUGAGACCCUAACUUGUGA	22	40.1973	110.223	71.1365	1.72045e-05	1.15583	up	0.0758336	0.632951	normal	0.164851	-0.566496	normal
tgu-miR-1-3p	UGGAAUGUAAAGAAGUAUGUAU	22	23.2721	13.4871	24.9939	0.00122825	-1.0851	down	1	-0.0872671	normal	0.0153745	0.954289	normal
tgu-miR-140-5p	CAGUGGUUUUACCCUAUGGUAG	22	70.4674	38.2523	45.2553	1.43063e-05	-1.18014	down	0.00872681	-0.828894	normal	0.899589	0.307574	normal
tgu-miR-17a-5p	CAAAGUGCUUACAGUGCAGGUAG	23	47.1952	27.9044	24.2545	0.000265894	-1.05678	down	0.000236338	-1.15003	down	1	-0.137003	normal
tgu-miR-181a-1-3p	ACCAUCGACCGUUGAUUGUACC	22	13.6703	6.2785	13.4583	0.000265894	-1.41904	down	0.977249	-0.212565	normal	0.0151465	1.16305	normal
tgu-miR-204	UUCCCUUUGUCAUCCUAUGCCU	22	4.88227	16.3939	10.7962	0.000406577	1.44562	up	0.102279	0.952016	normal	0.54957	-0.536819	normal
tgu-miR-99-5p	AACCCGUAGAUCCGAUCUUGU	21	1127.8	2786.03	1637.03	3.65115e-05	1.00556	up	0.395511	0.347248	normal	0.0224446	-0.701968	normal
tni-miR-140	CAGUGGUUUUACCCUAUGGUAG	22	70.4674	38.1361	45.4032	1.43063e-05	-1.18453	down	0.00929002	-0.824189	normal	0.885103	0.316669	normal
xla-miR-125b-5p	UCCCUGAGACCCUAACUUGUGA	22	40.0346	110.223	71.1365	1.63024e-05	1.16168	up	0.0720463	0.638801	normal	0.164851	-0.566496	normal
xla-miR-140-5p	CCAGUGGUUUUACCCUAUGGUAGG	24	70.4674	38.2523	45.2553	1.43063e-05	-1.18014	down	0.00872681	-0.828894	normal	0.899589	0.307574	normal
xla-miR-1a-3p	UGGAAUGUAAAGAAGUAUGUAU	22	16.437	9.99909	18.9303	0.00755089	-1.01486	down	1	0.0134289	normal	0.022389	0.984801	normal
xla-miR-23b-3p	AUCACAUUGCCAGGGAUUACC	21	14.1586	36.392	46.7342	0.00109273	1.06203	up	2.87172e-06	1.53129	up	0.54957	0.425843	normal
xtr-miR-125b	UCCCUGAGACCCUAACUUGUGA	22	37.268	106.502	68.0308	9.74981e-06	1.21542	up	0.0555583	0.67768	normal	0.164851	-0.581353	normal
xtr-miR-140	AGUGGUUUUACCCUAUGGUAG	21	70.4674	38.2523	45.2553	1.43063e-05	-1.18014	down	0.00872681	-0.828894	normal	0.899589	0.307574	normal
xtr-miR-1a	UGGAAUGUAAAGAAGUAUGUA	21	23.2721	13.4871	24.9939	0.00122825	-1.0851	down	1	-0.0872671	normal	0.0153745	0.954289	normal
xtr-miR-204	UUCCCUUUGUCAUCCUAUGCCU	22	4.88227	16.3939	10.7962	0.000406577	1.44562	up	0.102279	0.952016	normal	0.54957	-0.536819	normal
