# Supplementary material for: MiRNA Profiling and Its Potential Roles in Rapid Growth of Velvet Antler in Gansu Red Deer (Cervus elaphus kansuensis)
Source: Genes (Basel). 2023 Feb 7;14(2):424. doi: 10.3390/genes14020424 (PMC9957509; doi:10.3390/genes14020424)
Supplement: Supplementary file 1 [file genes-14-00424-s001.zip › Table S2 KEGG pathway annotation of target genes for 5 differentially expressed miRNAs.xlsx]

## Sheet: ppy-miR-1
Category	Term	Count	%	P Value	Genes
KEGG_PATHWAY	bta04014:Ras signaling pathway	25	3.29815	3.33595e-05	CSF1, PDGFA, PLD1, ETS1, RAP1B, RAP1A, ABL2, MAPK1, PLCG1, PAK3, PRKACB, MAPK3, RALGAPA1, BDNF, PLA2G4A, IGF1, VEGFA, FGF17, RALGAPB, RASA1, KRAS, CALM1, MET, CALM2, RAB5A
KEGG_PATHWAY	bta04015:Rap1 signaling pathway	23	3.0343	3.96521e-05	VASP, CSF1, MAGI2, GNAI3, PDGFA, IGF1, THBS1, ACTB, VEGFA, RAP1B, FGF17, RAP1A, LPAR5, GNAQ, RAPGEF2, MAPK1, KRAS, PLCG1, CALM1, MET, CALM2, PFN2, MAPK3
KEGG_PATHWAY	bta04520:Adherens junction	12	1.58311	7.71122e-05	PTPN1, TCF7L2, YES1, LEF1, SNAI2, MAPK1, PTPRJ, WASL, MET, WASF2, ACTB, MAPK3
KEGG_PATHWAY	bta05200:Pathways in cancer	39	5.14512	0.000329401	NOTCH3, CTBP2, LAMC3, LEF1, GNAI3, CXCR4, PDGFA, CBL, PLD1, ETS1, HSP90B1, CCND2, MECOM, CCND1, MAPK1, PLCG1, PRKACB, WNT3, MAPK3, NCOA1, TCF7L2, TPM3, FZD7, NCOA3, FN1, IGF1, RUNX1, VEGFA, EML4, FGF17, CDK6, LPAR5, SP1, GNAQ, COL4A3, KRAS, CALM1, MET, CALM2
KEGG_PATHWAY	bta04390:Hippo signaling pathway	17	2.24274	0.000389678	TCF7L2, YWHAB, FZD7, LEF1, GDF6, YWHAZ, ACTB, AMOT, DLG1, DLG2, CCND2, CCND1, YWHAQ, SNAI2, BMPR1B, AJUBA, WNT3
KEGG_PATHWAY	bta04934:Cushing syndrome	17	2.24274	0.000449671	ATF2, TCF7L2, FZD7, LEF1, GNAI3, ASH2L, RAP1B, RAP1A, CDK6, CCND1, SP1, GNAQ, MAPK1, PRKACB, WNT3, MAPK3, CREB5
KEGG_PATHWAY	bta05231:Choline metabolism in cancer	13	1.71504	0.000461983	SLC44A1, SLC44A2, PDGFA, PLA2G4A, PLD1, DGKZ, SP1, MAPK1, KRAS, PLCG1, WASF2, DGKH, MAPK3
KEGG_PATHWAY	bta05214:Glioma	11	1.45119	0.00078943	CAMK1D, CDK6, CCND1, PDGFA, MAPK1, KRAS, IGF1, PLCG1, CALM1, CALM2, MAPK3
KEGG_PATHWAY	bta04919:Thyroid hormone signaling pathway	14	1.84697	0.00087355	NCOA1, NOTCH3, MED1, THRB, NCOA3, ACTB, MED14, CCND1, RCAN2, MAPK1, KRAS, PLCG1, PRKACB, MAPK3
KEGG_PATHWAY	bta04510:Focal adhesion	19	2.5066	0.00089036	VASP, LAMC3, FN1, PDGFA, PARVA, IGF1, THBS1, ACTB, VEGFA, MYLK, RAP1B, RAP1A, CCND2, CCND1, COL4A3, MAPK1, PAK3, MET, MAPK3
KEGG_PATHWAY	bta04921:Oxytocin signaling pathway	16	2.11082	0.000943611	CAMK1D, GNAI3, NFATC3, PLA2G4A, ACTB, MYLK, EEF2K, CCND1, GNAQ, MAPK1, KRAS, CALM1, PRKACB, CALM2, KCNJ2, MAPK3
KEGG_PATHWAY	bta04915:Estrogen signaling pathway	15	1.97889	0.000991398	NCOA1, ATF2, GABBR2, NCOA3, GNAI3, HSP90B1, SP1, GNAQ, MAPK1, KRAS, CALM1, PRKACB, CALM2, MAPK3, CREB5
KEGG_PATHWAY	bta05205:Proteoglycans in cancer	19	2.5066	0.00105716	DDX5, FZD7, FN1, FRS2, IGF1, CBL, THBS1, ACTB, VEGFA, CCND1, PDCD4, TIMP3, MAPK1, KRAS, PLCG1, MET, PRKACB, WNT3, MAPK3
KEGG_PATHWAY	bta04010:MAPK signaling pathway	24	3.16623	0.00110783	ATF2, MAP4K2, JUND, MAP3K1, CSF1, BDNF, NFATC3, PDGFA, PLA2G4A, IGF1, VEGFA, RAP1B, FGF17, RAP1A, TAOK3, MECOM, RASA1, RAPGEF2, MAPK1, KRAS, MET, PRKACB, MAP4K3, MAPK3
KEGG_PATHWAY	bta05211:Renal cell carcinoma	10	1.31926	0.00170352	RAP1B, RAP1A, TFE3, MAPK1, KRAS, PAK3, ETS1, MET, VEGFA, MAPK3
KEGG_PATHWAY	bta04151:PI3K-Akt signaling pathway	28	3.69393	0.0018679	PHLPP2, ATF2, CSF1, LAMC3, YWHAB, PDGFA, THBS1, HSP90B1, CCND2, CCND1, YWHAQ, MAPK1, EIF4E, MAPK3, BDNF, MAGI2, FN1, PPP2R5A, IGF1, YWHAZ, VEGFA, FGF17, CDK6, LPAR5, COL4A3, KRAS, MET, CREB5
KEGG_PATHWAY	bta04916:Melanogenesis	12	1.58311	0.00207932	TCF7L2, GNAQ, FZD7, LEF1, GNAI3, MAPK1, KRAS, CALM1, PRKACB, CALM2, WNT3, MAPK3
KEGG_PATHWAY	bta04810:Regulation of actin cytoskeleton	19	2.5066	0.00214515	ARPC1A, FN1, CXCR4, PDGFA, WASL, ACTB, MYLK, FGF17, ABI2, LPAR5, TMSB4X, MAPK1, PIP4K2B, KRAS, PAK3, WASF2, GIT1, PFN2, MAPK3
KEGG_PATHWAY	bta05224:Breast cancer	15	1.97889	0.00220852	NCOA1, NOTCH3, TCF7L2, FZD7, NCOA3, LEF1, IGF1, FGF17, CDK6, CCND1, SP1, MAPK1, KRAS, WNT3, MAPK3
KEGG_PATHWAY	bta04261:Adrenergic signaling in cardiomyocytes	15	1.97889	0.00220852	ATF2, TPM4, TPM3, GNAI3, CREM, PPP2R5A, SLC8A1, SLC8A2, GNAQ, MAPK1, CALM1, PRKACB, CALM2, MAPK3, CREB5
KEGG_PATHWAY	bta04928:Parathyroid hormone synthesis, secretion and action	12	1.58311	0.00262042	NR4A2, ATF2, AKAP13, JUND, SP1, GNAQ, GNAI3, MAPK1, PLD1, PRKACB, MAPK3, CREB5
KEGG_PATHWAY	bta05100:Bacterial invasion of epithelial cells	10	1.31926	0.00274628	ARPC1A, CLTC, ELMO1, FN1, WASL, CBL, MET, WASF2, ACTB, CD2AP
KEGG_PATHWAY	bta05165:Human papillomavirus infection	26	3.43008	0.00288276	ATP6V1A, NOTCH3, MAML2, LAMC3, PSEN1, THBS1, CCND2, CCND1, ATP6V0A2, MAPK1, PRKACB, WNT3, MAPK3, TCF7L2, TBP, FZD7, FN1, PPP2R5A, VEGFA, DLG1, CDK6, DLG2, COL4A3, ATP6V1B2, KRAS, CREB5
KEGG_PATHWAY	bta04350:TGF-beta signaling pathway	11	1.45119	0.00334646	TGIF1, TGIF2, SP1, MAPK1, SMAD9, GDF6, E2F5, BMPR1B, ACVR2B, THBS1, MAPK3
KEGG_PATHWAY	bta04371:Apelin signaling pathway	14	1.84697	0.00348936	HDAC4, NOTCH3, GNAI3, SLC8A1, SLC8A2, MYLK, CCND1, GNAQ, MAPK1, KRAS, CALM1, PRKACB, CALM2, MAPK3
KEGG_PATHWAY	bta04721:Synaptic vesicle cycle	10	1.31926	0.00358091	ATP6V1A, SNAP25, SLC6A7, SYT1, CLTC, ATP6V0A2, ATP6V1B2, SLC6A13, CPLX2, VAMP2
KEGG_PATHWAY	bta01521:EGFR tyrosine kinase inhibitor resistance	10	1.31926	0.00389945	AXL, PDGFA, MAPK1, KRAS, IGF1, PLCG1, EIF4E, MET, VEGFA, MAPK3
KEGG_PATHWAY	bta04550:Signaling pathways regulating pluripotency of stem cells	14	1.84697	0.0041818	FZD7, SMAD9, PAX6, IGF1, KLF4, ACVR2B, MEIS1, KAT6A, MAPK1, KRAS, JARID2, BMPR1B, WNT3, MAPK3
KEGG_PATHWAY	bta04530:Tight junction	16	2.11082	0.00418758	VASP, MAP3K1, ARPC1A, NEDD4L, ARHGEF18, ACTB, RUNX1, AMOT, EPB41L4B, DLG1, RAP1A, DLG2, CCND1, RAPGEF2, AMOTL2, PRKACB
KEGG_PATHWAY	bta05216:Thyroid cancer	7	0.923483	0.00429548	TCF7L2, CCND1, TPM3, LEF1, MAPK1, KRAS, MAPK3
KEGG_PATHWAY	bta04720:Long-term potentiation	9	1.18734	0.00530748	RAP1B, RAP1A, GNAQ, MAPK1, KRAS, CALM1, PRKACB, CALM2, MAPK3
KEGG_PATHWAY	bta05206:MicroRNAs in cancer	22	2.90237	0.00551296	HDAC4, NOTCH3, DNMT3A, PDGFA, DICER1, THBS1, VEGFA, FOXP1, MARCKS, CDK6, HNRNPK, CCND2, CCND1, PDCD4, TIMP3, MAPK1, KRAS, BMF, PLCG1, MET, WNT3, MAPK3
KEGG_PATHWAY	bta05203:Viral carcinogenesis	19	2.5066	0.00675834	HDAC4, ATF2, TBP, DDX3X, YWHAB, GTF2B, MRPS18B, YWHAZ, DLG1, CDK6, HNRNPK, CCND2, CCND1, YWHAQ, MAPK1, KRAS, PRKACB, MAPK3, CREB5
KEGG_PATHWAY	bta04935:Growth hormone synthesis, secretion and action	12	1.58311	0.006831	ATF2, MAP3K1, GNAQ, IRS4, GNAI3, MAPK1, KRAS, IGF1, PLCG1, PRKACB, MAPK3, CREB5
KEGG_PATHWAY	bta04310:Wnt signaling pathway	15	1.97889	0.00716095	TCF7L2, CTBP2, CTNND2, FZD7, LEF1, NFATC3, PSEN1, SFRP1, CCND2, DAAM1, CCND1, RSPO3, ROR1, PRKACB, WNT3
KEGG_PATHWAY	bta05218:Melanoma	9	1.18734	0.00745699	FGF17, CDK6, CCND1, PDGFA, MAPK1, KRAS, IGF1, MET, MAPK3
KEGG_PATHWAY	bta04611:Platelet activation	12	1.58311	0.00819822	VASP, RAP1B, RAP1A, GNAQ, GNAI3, PLA2G4A, MAPK1, PRKACB, ACTB, MYLK, PTGS1, MAPK3
KEGG_PATHWAY	bta04722:Neurotrophin signaling pathway	12	1.58311	0.00819822	RAP1B, RAP1A, MAP3K1, BDNF, MAPK1, FRS2, KRAS, PSEN1, PLCG1, CALM1, CALM2, MAPK3
KEGG_PATHWAY	bta05225:Hepatocellular carcinoma	15	1.97889	0.00830466	TCF7L2, SMARCC1, SMARCB1, FZD7, LEF1, ACTB, CDK6, CCND1, MAPK1, KRAS, PLCG1, ARID2, MET, WNT3, MAPK3
KEGG_PATHWAY	bta04144:Endocytosis	19	2.5066	0.00939828	ARF3, ARF4, WIPF2, ARPC1A, CLTC, CXCR4, NEDD4L, WASL, CBL, PLD1, ACAP2, SNX2, DNAJC6, CAPZA1, GRK6, RAB5A, SNX5, GIT1, SH3GL1
KEGG_PATHWAY	bta05220:Chronic myeloid leukemia	9	1.18734	0.0102049	CDK6, CTBP2, MECOM, CCND1, MAPK1, KRAS, CBL, RUNX1, MAPK3
KEGG_PATHWAY	bta04912:GnRH signaling pathway	10	1.31926	0.0103933	MAP3K1, GNAQ, PLA2G4A, MAPK1, KRAS, PLD1, CALM1, PRKACB, CALM2, MAPK3
KEGG_PATHWAY	bta04360:Axon guidance	15	1.97889	0.0105279	NRP1, SEMA6D, GNAI3, NFATC3, CXCR4, RASA1, NCK2, MAPK1, KRAS, PLCG1, SRGAP2, PAK3, BMPR1B, MET, MAPK3
KEGG_PATHWAY	bta01522:Endocrine resistance	10	1.31926	0.0111106	NOTCH3, MED1, CCND1, SP1, NCOA3, MAPK1, KRAS, IGF1, PRKACB, MAPK3
KEGG_PATHWAY	bta05202:Transcriptional misregulation in cancer	16	2.11082	0.0118897	DDX5, TFE3, PDGFA, PAX3, PAX5, IGF1, FLI1, RUNX1, CDK9, MEIS1, NR4A3, CCND2, WT1, SP1, MET, CDK14
KEGG_PATHWAY	bta04218:Cellular senescence	14	1.84697	0.0126968	NFATC3, ETS1, ZFP36L2, HIPK3, ZFP36L1, CDK6, CCND2, CCND1, MAPK1, KRAS, E2F5, CALM1, CALM2, MAPK3
KEGG_PATHWAY	bta05215:Prostate cancer	10	1.31926	0.0143558	TCF7L2, CCND1, LEF1, PDGFA, MAPK1, KRAS, IGF1, HSP90B1, MAPK3, CREB5
KEGG_PATHWAY	bta03040:Spliceosome	13	1.71504	0.0160608	HNRNPA3, DDX5, SF3B3, NCBP1, SRSF1, HNRNPU, HNRNPK, ZMAT2, TRA2B, DHX15, SRSF3, HNRNPA1, SRSF9
KEGG_PATHWAY	bta04022:cGMP-PKG signaling pathway	14	1.84697	0.0166902	VASP, ATF2, IRS4, GNAI3, NFATC3, SLC8A1, SLC8A2, MYLK, GNAQ, MAPK1, CALM1, CALM2, MAPK3, CREB5
KEGG_PATHWAY	bta04114:Oocyte meiosis	11	1.45119	0.0201012	CPEB1, YWHAQ, YWHAB, PPP2R5A, MAPK1, IGF1, CALM1, PRKACB, YWHAZ, CALM2, MAPK3
KEGG_PATHWAY	bta04020:Calcium signaling pathway	18	2.37467	0.0205632	CAMK1D, CXCR4, PDGFA, TACR1, SLC8A1, VEGFA, SLC8A2, MYLK, FGF17, ASPH, GNAQ, ORAI3, PHKG2, PLCG1, CALM1, MET, PRKACB, CALM2
KEGG_PATHWAY	bta05223:Non-small cell lung cancer	8	1.05541	0.0236702	EML4, CDK6, CCND1, MAPK1, KRAS, PLCG1, MET, MAPK3
KEGG_PATHWAY	bta04211:Longevity regulating pathway	9	1.18734	0.0243427	ATF2, EHMT2, IRS4, KRAS, IGF1, EIF4E, PRKACB, ATG13, CREB5
KEGG_PATHWAY	bta05219:Bladder cancer	6	0.791557	0.0254241	CCND1, MAPK1, KRAS, THBS1, VEGFA, MAPK3
KEGG_PATHWAY	bta04140:Autophagy - animal	12	1.58311	0.0268371	VMP1, ATG3, RRAGC, RRAGD, IRS4, MAPK1, KRAS, HMGB1, WIPI2, PRKACB, ATG13, MAPK3
KEGG_PATHWAY	bta04971:Gastric acid secretion	8	1.05541	0.0287819	GNAQ, GNAI3, CALM1, PRKACB, CALM2, ACTB, KCNJ2, MYLK
KEGG_PATHWAY	bta04730:Long-term depression	7	0.923483	0.0314178	GNAQ, GNAI3, PLA2G4A, MAPK1, KRAS, IGF1, MAPK3
KEGG_PATHWAY	bta04666:Fc gamma R-mediated phagocytosis	9	1.18734	0.0359697	VASP, MARCKS, ARPC1A, PLA2G4A, MAPK1, PLCG1, PLD1, WASF2, MAPK3
KEGG_PATHWAY	bta05163:Human cytomegalovirus infection	17	2.24274	0.0380986	ATF2, GNAI3, NFATC3, CXCR4, VEGFA, AKAP13, CDK6, CCND1, SP1, GNAQ, MAPK1, KRAS, CALM1, PRKACB, CALM2, MAPK3, CREB5
KEGG_PATHWAY	bta05030:Cocaine addiction	6	0.791557	0.038656	ATF2, BDNF, GNAI3, FOSB, PRKACB, CREB5
KEGG_PATHWAY	bta04929:GnRH secretion	7	0.923483	0.0411053	GABBR2, GNAQ, MAPK1, KRAS, KCNN3, HCN1, MAPK3
KEGG_PATHWAY	bta00532:Glycosaminoglycan biosynthesis - chondroitin sulfate / dermatan sulfate	4	0.527704	0.0414041	CHSY1, DSE, UST, CHST3
KEGG_PATHWAY	bta05135:Yersinia infection	12	1.58311	0.044079	GNAQ, WIPF2, ARPC1A, ELMO1, FN1, NFATC3, MAPK1, PLCG1, WASL, WASF2, ACTB, MAPK3
KEGG_PATHWAY	bta04910:Insulin signaling pathway	11	1.45119	0.0441626	PTPN1, PHKG2, IRS4, MAPK1, KRAS, CBL, CALM1, EIF4E, PRKACB, CALM2, MAPK3
KEGG_PATHWAY	bta04150:mTOR signaling pathway	12	1.58311	0.0457952	ATP6V1A, RRAGC, FZD7, RRAGD, ATP6V1B2, MAPK1, RICTOR, KRAS, IGF1, EIF4E, WNT3, MAPK3
KEGG_PATHWAY	bta04012:ErbB signaling pathway	8	1.05541	0.0459158	NCK2, ABL2, MAPK1, KRAS, PLCG1, CBL, PAK3, MAPK3
KEGG_PATHWAY	bta04933:AGE-RAGE signaling pathway in diabetic complications	9	1.18734	0.048528	VCAM1, CCND1, COL4A3, FN1, MAPK1, KRAS, PLCG1, VEGFA, MAPK3
KEGG_PATHWAY	bta05221:Acute myeloid leukemia	7	0.923483	0.0494856	TCF7L2, CCND1, LEF1, MAPK1, KRAS, RUNX1, MAPK3
KEGG_PATHWAY	bta05132:Salmonella infection	17	2.24274	0.0512604	TCF7L2, ANXA2, LEF1, ARPC1A, WASL, SNX33, PIK3C2A, FBXO22, ACTB, HSP90B1, PLEKHM1, ELMO1, MAPK1, PAK3, RAB5A, PFN2, MAPK3
KEGG_PATHWAY	bta04960:Aldosterone-regulated sodium reabsorption	5	0.659631	0.0552992	NEDD4L, MAPK1, KRAS, IGF1, MAPK3
KEGG_PATHWAY	bta04540:Gap junction	8	1.05541	0.0685042	GJA1, GNAQ, GNAI3, PDGFA, MAPK1, KRAS, PRKACB, MAPK3
KEGG_PATHWAY	bta04062:Chemokine signaling pathway	13	1.71504	0.0717998	GNAI3, CXCR4, RAP1B, PREX1, RAP1A, GNAQ, GRK6, ELMO1, MAPK1, KRAS, PLCG1, PRKACB, MAPK3
KEGG_PATHWAY	bta04370:VEGF signaling pathway	6	0.791557	0.0757971	PLA2G4A, MAPK1, KRAS, PLCG1, VEGFA, MAPK3
KEGG_PATHWAY	bta05212:Pancreatic cancer	7	0.923483	0.076638	CDK6, CCND1, MAPK1, KRAS, PLD1, VEGFA, MAPK3
KEGG_PATHWAY	bta04728:Dopaminergic synapse	10	1.31926	0.0797566	ATF2, GNAQ, GNAI3, PPP2R5A, CALM1, PRKACB, CALM2, CLOCK, ARNTL, CREB5
KEGG_PATHWAY	bta05213:Endometrial cancer	6	0.791557	0.0802978	TCF7L2, CCND1, LEF1, MAPK1, KRAS, MAPK3
KEGG_PATHWAY	bta04925:Aldosterone synthesis and secretion	8	1.05541	0.0819151	NR4A2, ATF2, CAMK1D, GNAQ, CALM1, PRKACB, CALM2, CREB5
KEGG_PATHWAY	bta04070:Phosphatidylinositol signaling system	8	1.05541	0.0854886	IPMK, PIP4K2B, PLCG1, PIK3C2A, CALM1, DGKZ, CALM2, DGKH
KEGG_PATHWAY	bta05167:Kaposi sarcoma-associated herpesvirus infection	14	1.84697	0.0914195	TCF7L2, ATG3, LEF1, NFATC3, VEGFA, PREX1, CDK6, CCND1, MAPK1, KRAS, PLCG1, CALM1, CALM2, MAPK3
KEGG_PATHWAY	bta04071:Sphingolipid signaling pathway	9	1.18734	0.0982286	SPTLC3, GNAQ, GNAI3, PPP2R5A, MAPK1, KRAS, PLD1, MAPK3, CERS2

## Sheet: mmu-miR-200b-3p
Category	Term	Count	%	P Value	Genes
KEGG_PATHWAY	bta04722:Neurotrophin signaling pathway	25	2.31481	7.84932e-09	CAMK2D, IRS1, SHC1, CRKL, RAP1B, RPS6KA3, RPS6KA6, ARHGDIA, AKT2, NTF3, PLCG1, RAC1, MAP2K7, MAP3K5, JUN, MAP3K1, SORT1, GAB1, FRS2, PTPN11, RHOA, PIK3CA, BCL2, KRAS, CRK
KEGG_PATHWAY	bta04012:ErbB signaling pathway	20	1.85185	2.7303e-08	CAMK2D, JUN, CDKN1B, SHC1, GAB1, NRG1, PRKCA, CBL, CRKL, NRG3, PIK3CA, RPS6KB1, ERBB4, AKT2, PAK6, KRAS, PLCG1, MAP2K7, PAK3, CRK
KEGG_PATHWAY	bta04360:Axon guidance	28	2.59259	3.13812e-07	ROBO2, CAMK2D, ROCK2, GNAI3, SEMA3F, EFNA5, EFNB2, PARD6B, CFL2, PLXNA2, PAK6, FYN, PLCG1, SLIT2, PLXNC1, RAC1, PAK3, NEO1, SRGAP1, PTCH1, SEMA6D, LIMK1, PRKCA, PTPN11, RHOA, PIK3CA, KRAS, NGEF
KEGG_PATHWAY	bta05211:Renal cell carcinoma	17	1.57407	3.65124e-07	EGLN1, CREBBP, JUN, GAB1, PTPN11, ETS1, VEGFA, CRKL, RAP1B, PIK3CA, AKT2, EP300, PAK6, KRAS, RAC1, PAK3, CRK
KEGG_PATHWAY	bta04010:MAPK signaling pathway	37	3.42593	6.23875e-07	FLT1, SRF, CACNA1C, EFNA5, CRKL, RAP1B, ELK4, RPS6KA3, RPS6KA6, FGF7, ERBB4, AKT2, MKNK1, NTF3, KDR, RAC1, MAP2K7, PRKACB, MAP4K3, MAP3K5, MAP4K4, JUN, MAP3K1, DUSP1, CACNA2D1, PRKCA, VEGFA, DUSP7, PPM1A, TAOK3, TAOK1, FGF18, RASA2, RAPGEF2, KRAS, CRK, FGF10
KEGG_PATHWAY	bta04510:Focal adhesion	29	2.68519	1.00279e-06	FLT1, SHC1, ROCK2, PTEN, XIAP, LAMC1, CRKL, MYLK, RAP1B, RELN, AKT2, KDR, PAK6, FYN, RAC1, PAK3, JUN, ITGA1, FN1, PRKCA, RHOA, VEGFA, PIK3CA, COL4A3, BCL2, COL9A3, TLN2, TLN1, CRK
KEGG_PATHWAY	bta04810:Regulation of actin cytoskeleton	30	2.77778	1.53114e-06	ROCK2, LPAR1, FGD1, CRKL, MYLK, FGF7, CFL2, BDKRB2, PAK6, PIP4K2A, PIP4K2B, RAC1, WASF1, PAK3, ACTR3, ITGA1, LIMK1, FN1, MSN, RHOA, PIKFYVE, PIK3CA, ABI2, ARPC3, FGF18, KRAS, ARHGEF1, CRK, FGF10, PFN2
KEGG_PATHWAY	bta05206:MicroRNAs in cancer	35	3.24074	5.15252e-06	TRIM71, HDAC4, CDKN1B, NOTCH1, IRS1, SHC1, PTEN, BMI1, EFNA5, GLS, CRKL, DNMT3B, EP300, CYP1B1, E2F3, PLCG1, CREBBP, UBE2I, DNMT3A, PRKCA, RHOA, VEGFA, FOXP1, MARCKS, ZEB2, ZEB1, HNRNPK, PIK3CA, DDIT4, FSCN1, BCL2, KRAS, ZFPM2, CRK, RECK
KEGG_PATHWAY	bta05200:Pathways in cancer	53	4.90741	5.84785e-06	CDKN1B, PTEN, LAMC1, ETS1, GLI3, CRKL, GLI2, FGF7, AKT2, BDKRB2, EP300, RAC1, PRKACB, NCOA3, PRKCA, WNT16, RHOA, CCNA2, ADCY9, PIK3CA, COL4A3, ARHGEF1, CRK, CEBPA, CAMK2D, NOTCH1, CTBP2, ROCK2, GNAI3, LPAR1, XIAP, ADCY2, CBL, PMAIP1, E2F3, PLCG1, RUNX1T1, SMAD2, EGLN1, CREBBP, JUN, ZBTB16, PTCH1, FN1, VEGFA, RPS6KB1, IL7, GNAQ, FGF18, CDK2, BCL2, KRAS, FGF10
KEGG_PATHWAY	bta04935:Growth hormone synthesis, secretion and action	20	1.85185	7.75344e-06	CREBBP, MAP3K1, IRS1, SHC1, ITPR1, GNAI3, ADCY2, PRKCA, CACNA1C, CRKL, ADCY9, CREB1, PIK3CA, AKT2, GNAQ, EP300, KRAS, PLCG1, CRK, PRKACB
KEGG_PATHWAY	bta04727:GABAergic synapse	17	1.57407	1.15969e-05	GABRB3, GABBR2, SLC38A1, PLCL1, GNAI3, GAD2, ABAT, SLC6A11, ADCY2, PRKCA, CACNA1C, SLC6A1, TRAK2, GLS, ADCY9, PRKACB, SLC38A2
KEGG_PATHWAY	bta05205:Proteoglycans in cancer	27	2.5	1.27812e-05	CAMK2D, ROCK2, SDC2, ITPR1, CBL, ERBB4, AKT2, KDR, PLCG1, RAC1, PRKACB, SMAD2, PTCH1, FN1, GAB1, MSN, FRS2, PRKCA, PTPN11, ANK3, WNT16, RHOA, VEGFA, PIK3CA, RPS6KB1, KRAS, ARHGEF1
KEGG_PATHWAY	bta04015:Rap1 signaling pathway	28	2.59259	1.36146e-05	DOCK4, FLT1, GNAI3, LPAR1, ADCY2, EFNA5, CRKL, RAP1B, PARD6B, FGF7, AKT2, KDR, PLCG1, RAC1, PRKCA, RHOA, VEGFA, ADCY9, PIK3CA, GNAQ, FGF18, RAPGEF2, KRAS, TLN2, TLN1, CRK, FGF10, PFN2
KEGG_PATHWAY	bta04151:PI3K-Akt signaling pathway	40	3.7037	1.86408e-05	FLT1, CDKN1B, YWHAB, IRS1, LPAR1, PTEN, LAMC1, EFNA5, PPP2CA, FGF7, RELN, YWHAQ, ERBB4, PPP2R5E, AKT2, MYB, NTF3, KDR, RAC1, EIF4E, YWHAG, ITGA1, FN1, PRKCA, PPP2R5C, OSMR, VEGFA, CREB1, PIK3CA, RPS6KB1, PPP2R2C, IL7, COL4A3, DDIT4, FGF18, CDK2, BCL2, KRAS, COL9A3, FGF10
KEGG_PATHWAY	bta04919:Thyroid hormone signaling pathway	19	1.75926	3.60404e-05	NCOA2, MED1, CREBBP, NOTCH1, THRA, NCOA3, ATP2A2, GATA4, SLC16A10, PRKCA, MED13, PIK3CA, SIN3A, AKT2, EP300, KRAS, PLCG1, SLC16A2, PRKACB
KEGG_PATHWAY	bta04014:Ras signaling pathway	29	2.68519	5.0141e-05	FLT1, SHC1, EFNA5, ETS1, ETS2, RAP1B, FGF7, AKT2, NTF3, KDR, PAK6, PLCG1, RAC1, PAK3, PRKACB, BRAP, KSR1, GAB1, PRKCA, PTPN11, RHOA, VEGFA, PIK3CA, FGF18, RASA2, REL, KRAS, RGL1, FGF10
KEGG_PATHWAY	bta04141:Protein processing in endoplasmic reticulum	23	2.12963	5.60905e-05	SEC23A, SEC24A, AMFR, SYVN1, UBE2D1, YOD1, EIF2S1, CKAP4, UBE2J1, ERN1, DNAJC3, SEC61A2, LMAN1, DNAJC1, HSPH1, DNAJC5, DNAJC10, BCL2, UBQLN1, MAP2K7, UBXN4, SEC31B, MAP3K5
KEGG_PATHWAY	bta04666:Fc gamma R-mediated phagocytosis	16	1.48148	0.000101922	ACTR3, LIMK1, PRKCA, ASAP1, CRKL, MARCKS, PIK3CA, RPS6KB1, ARPC3, AKT2, CFL2, RAC1, PLCG1, WASF1, CRK, WASF3
KEGG_PATHWAY	bta04071:Sphingolipid signaling pathway	18	1.66667	0.000110463	ROCK2, GNAI3, PTEN, PRKCA, PPP2R5C, RHOA, PPP2CA, PIK3CA, PPP2R2C, PPP2R5E, AKT2, GNAQ, BDKRB2, BCL2, FYN, KRAS, RAC1, MAP3K5
KEGG_PATHWAY	bta01521:EGFR tyrosine kinase inhibitor resistance	14	1.2963	0.000175929	SHC1, PTEN, GAB1, NRG1, PRKCA, VEGFA, PIK3CA, RPS6KB1, AKT2, KDR, BCL2, KRAS, PLCG1, EIF4E
KEGG_PATHWAY	bta04120:Ubiquitin mediated proteolysis	20	1.85185	0.000203003	UBE2I, MAP3K1, UBE2B, SMURF2, CUL5, FBXW11, FBXW7, UBA6, SIAH1, SYVN1, XIAP, NEDD4L, UBE2D1, CBL, RCHY1, UBE2J1, UBE2W, UBE2R2, NEDD4, CDC27
KEGG_PATHWAY	bta05207:Chemical carcinogenesis - receptor activation	25	2.31481	0.000244699	GNAI3, XIAP, ADCY2, CACNA1C, AHR, RPS6KA3, RPS6KA6, FGF7, AKT2, KPNA6, CYP1B1, PRKACB, JUN, PAQR5, PRKCA, KLF4, VEGFA, ADCY9, CREB1, PIK3CA, RPS6KB1, FGF18, BCL2, KRAS, FGF10
KEGG_PATHWAY	bta01522:Endocrine resistance	15	1.38889	0.000259045	MED1, JUN, CDKN1B, NOTCH1, SHC1, NCOA3, ADCY2, ADCY9, PIK3CA, RPS6KB1, AKT2, BCL2, E2F3, KRAS, PRKACB
KEGG_PATHWAY	bta04530:Tight junction	22	2.03704	0.000261211	ACTR3, JUN, MAP3K1, ROCK2, MSN, NEDD4L, GATA4, RHOA, RAP2C, PPP2CA, PARD6B, PPP2R2C, ARPC3, NEDD4, RAB13, RAPGEF2, AMOTL2, RAC1, WHAMM, MAP2K7, PRKACB, MAP3K5
KEGG_PATHWAY	bta05135:Yersinia infection	20	1.85185	0.000367201	ACTR3, GIT2, JUN, WIPF1, ROCK2, LIMK1, FN1, RHOA, CRKL, RPS6KA3, RPS6KA6, PIK3CA, ARPC3, AKT2, GNAQ, ARHGEF1, RAC1, PLCG1, MAP2K7, CRK
KEGG_PATHWAY	bta04114:Oocyte meiosis	17	1.57407	0.000390733	CAMK2D, FBXW11, YWHAB, ITPR1, ADCY2, PPP2R5C, PPP2CA, RPS6KA3, RPS6KA6, ADCY9, SLK, YWHAQ, PPP2R5E, CDK2, CDC27, PRKACB, YWHAG
KEGG_PATHWAY	bta04611:Platelet activation	17	1.57407	0.00042919	ROCK2, ITPR1, GNAI3, ADCY2, RHOA, MYLK, RAP1B, ADCY9, PIK3CA, AKT2, GNAQ, ARHGEF1, FYN, TLN2, TLN1, PRKACB, PRKG1
KEGG_PATHWAY	bta04725:Cholinergic synapse	16	1.48148	0.000621437	CAMK2D, ITPR1, GNAI3, ADCY2, PRKCA, CACNA1C, ADCY9, CREB1, PIK3CA, AKT2, GNAQ, BCL2, KCNQ4, FYN, KRAS, PRKACB
KEGG_PATHWAY	bta04720:Long-term potentiation	12	1.11111	0.000649061	RAP1B, RPS6KA3, CAMK2D, CREBBP, RPS6KA6, GNAQ, ITPR1, EP300, PRKCA, KRAS, CACNA1C, PRKACB
KEGG_PATHWAY	bta04350:TGF-beta signaling pathway	14	1.2963	0.000794171	SMAD2, CREBBP, SMURF2, NOG, INHBA, ACVR2B, RHOA, ACVR2A, SMAD7, PPP2CA, ACVR1C, RPS6KB1, EP300, NEO1
KEGG_PATHWAY	bta05166:Human T-cell leukemia virus 1 infection	25	2.31481	0.00102179	SRF, PTEN, XIAP, ADCY2, ETS1, ETS2, ELK4, AKT2, CDC27, EP300, E2F3, PRKACB, SMAD2, CREBBP, JUN, TBP, MAP3K1, CCNA2, ADCY9, CREB1, PIK3CA, CDK2, KRAS, TLN2, TLN1
KEGG_PATHWAY	bta04070:Phosphatidylinositol signaling system	14	1.2963	0.00118578	PI4K2B, DGKA, ITPR1, PTEN, PRKCA, INPP4A, PIKFYVE, SYNJ1, PIK3CA, PIP4K2A, PIP4K2B, PLCG1, PI4KB, DGKH
KEGG_PATHWAY	bta05203:Viral carcinogenesis	25	2.31481	0.0012812	HDAC4, DDX3X, CDKN1B, YWHAB, SRF, GTF2E1, YWHAQ, EP300, PMAIP1, RAC1, PRKACB, YWHAG, CREBBP, JUN, EGR3, TBP, RHOA, CCNA2, HNRNPK, CREB1, PIK3CA, CDK2, RASA2, REL, KRAS
KEGG_PATHWAY	bta04066:HIF-1 signaling pathway	15	1.38889	0.00130018	EGLN1, CAMK2D, CREBBP, CDKN1B, FLT1, PRKCA, VEGFA, PIK3CA, RPS6KB1, AKT2, MKNK1, BCL2, EP300, PLCG1, EIF4E
KEGG_PATHWAY	bta05100:Bacterial invasion of epithelial cells	12	1.11111	0.00148045	ACTR3, PIK3CA, ARPC3, SHC1, GAB1, FN1, RAC1, CBL, WASF1, CRK, RHOA, CRKL
KEGG_PATHWAY	bta04261:Adrenergic signaling in cardiomyocytes	18	1.66667	0.00154281	CAMK2D, CACNA2D1, GNAI3, ATP2A2, ADCY2, PRKCA, CACNA1C, PPP2R5C, PPP2CA, ADCY9, CREB1, PPP2R2C, PPP2R5E, AKT2, GNAQ, BCL2, SCN5A, PRKACB
KEGG_PATHWAY	bta04914:Progesterone-mediated oocyte maturation	13	1.2037	0.00189499	GNAI3, ADCY2, CCNA2, STK10, RPS6KA3, RPS6KA6, ADCY9, PIK3CA, AKT2, CDK2, CDC27, KRAS, PRKACB
KEGG_PATHWAY	bta04211:Longevity regulating pathway	13	1.2037	0.00189499	IRS1, ADCY2, ADIPOR2, ADCY9, CREB1, PIK3CA, SESN3, RPS6KB1, AKT2, SESN1, KRAS, EIF4E, PRKACB
KEGG_PATHWAY	bta04144:Endocytosis	25	2.31481	0.00201774	WIPF1, AGAP1, NEDD4L, ASAP1, CBL, CYTH3, PARD6B, GRK5, RAB11FIP2, CYTH1, SH3GL1, SMAD2, ACTR3, GIT2, SH3GLB2, SMURF2, IQSEC2, RHOA, IGF2R, ACAP2, RABEP1, ARPC3, NEDD4, CHMP5, RAB7A
KEGG_PATHWAY	bta03250:Viral life cycle - HIV-1	11	1.01852	0.00212753	CREBBP, CCNT2, ELL, MAP1B, PIN1, EP300, PSIP1, NUP153, AFF4, ELL2, BICD2
KEGG_PATHWAY	bta04928:Parathyroid hormone synthesis, secretion and action	14	1.2963	0.00245746	CASR, ITPR1, GNAI3, ADCY2, PRKCA, RHOA, PTHLH, ADCY9, CREB1, GNAQ, BCL2, ARHGEF1, MEF2D, PRKACB
KEGG_PATHWAY	bta04022:cGMP-PKG signaling pathway	19	1.75926	0.00261325	IRS1, ROCK2, SRF, ITPR1, GNAI3, ATP2A2, GATA4, ADCY2, CACNA1C, RHOA, ADRA2A, MYLK, ADCY9, CREB1, AKT2, GNAQ, BDKRB2, MEF2D, PRKG1
KEGG_PATHWAY	bta05202:Transcriptional misregulation in cancer	21	1.94444	0.00285144	CEBPA, CDKN1B, FLT1, CCNT2, BCL11B, ZBTB16, DOT1L, PBX3, SIX1, WNT16, BMI1, ETV5, AFF1, CCNA2, ELK4, ZEB1, MYCN, MAF, SIN3A, REL, RUNX1T1
KEGG_PATHWAY	bta05017:Spinocerebellar ataxia	17	1.57407	0.00295994	TBP, NFYA, KCND3, ITPR1, ATP2A2, PRKCA, VLDLR, PUM2, ERN1, ATXN1, RELN, PIK3CA, AKT2, GNAQ, ATXN1L, NRBF2, MAP3K5
KEGG_PATHWAY	bta05215:Prostate cancer	13	1.2037	0.00389788	CREBBP, CDKN1B, PTEN, ETV5, ZEB1, CREB1, PIK3CA, AKT2, CDK2, BCL2, EP300, E2F3, KRAS
KEGG_PATHWAY	bta04915:Estrogen signaling pathway	16	1.48148	0.00426597	NCOA2, GABBR2, JUN, SHC1, NCOA3, ITPR1, GNAI3, ADCY2, ADCY9, CREB1, PIK3CA, AKT2, GNAQ, BCL2, KRAS, PRKACB
KEGG_PATHWAY	bta04072:Phospholipase D signaling pathway	17	1.57407	0.00471194	SHC1, DGKA, LPAR1, GAB1, ADCY2, PRKCA, PTPN11, RHOA, CYTH3, ADCY9, PIK3CA, AKT2, FYN, KRAS, PLCG1, CYTH1, DGKH
KEGG_PATHWAY	bta05220:Chronic myeloid leukemia	11	1.01852	0.00534784	CDKN1B, CTBP2, PIK3CA, SHC1, AKT2, E2F3, KRAS, PTPN11, CBL, CRK, CRKL
KEGG_PATHWAY	bta04933:AGE-RAGE signaling pathway in diabetic complications	13	1.2037	0.00584101	SMAD2, JUN, CDKN1B, FN1, PRKCA, VEGFA, PIK3CA, AKT2, COL4A3, BCL2, KRAS, RAC1, PLCG1
KEGG_PATHWAY	bta04926:Relaxin signaling pathway	15	1.38889	0.00657633	SMAD2, JUN, SHC1, GNAI3, ADCY2, PRKCA, VEGFA, ADCY9, CREB1, PIK3CA, AKT2, COL4A3, KRAS, MAP2K7, PRKACB
KEGG_PATHWAY	bta04540:Gap junction	12	1.11111	0.00671587	ADCY9, TUBB3, GNAQ, TUBB, LPAR1, ITPR1, GNAI3, ADCY2, PRKCA, KRAS, PRKACB, PRKG1
KEGG_PATHWAY	bta04912:GnRH signaling pathway	12	1.11111	0.00727977	CAMK2D, JUN, ADCY9, MAP3K1, GNAQ, ITPR1, ADCY2, PRKCA, KRAS, CACNA1C, MAP2K7, PRKACB
KEGG_PATHWAY	bta05161:Hepatitis B	18	1.66667	0.00849757	CREBBP, JUN, DDX3X, EGR3, MAP3K1, YWHAB, PRKCA, CCNA2, CREB1, PIK3CA, YWHAQ, AKT2, CDK2, BCL2, EP300, E2F3, KRAS, MAP2K7
KEGG_PATHWAY	bta04330:Notch signaling pathway	9	0.833333	0.00854889	NCOR2, CREBBP, NOTCH1, ATXN1, CTBP2, MAML2, ATXN1L, NUMB, EP300
KEGG_PATHWAY	bta04152:AMPK signaling pathway	14	1.2963	0.0101113	CPT1A, CAB39, IRS1, PPP2R5C, ADIPOR2, CCNA2, PPP2CA, CREB1, PIK3CA, RPS6KB1, PPP2R2C, SCD, PPP2R5E, AKT2
KEGG_PATHWAY	bta00562:Inositol phosphate metabolism	10	0.925926	0.0102936	INPP4A, PI4K2B, PIKFYVE, SYNJ1, PIK3CA, PTEN, PIP4K2A, PIP4K2B, PLCG1, PI4KB
KEGG_PATHWAY	bta04911:Insulin secretion	11	1.01852	0.0106504	RIMS2, SNAP25, CAMK2D, ADCY9, CREB1, GNAQ, ADCY2, PRKCA, CACNA1C, PRKACB, STX1A
KEGG_PATHWAY	bta05231:Choline metabolism in cancer	12	1.11111	0.0114786	JUN, RPS6KB1, PIK3CA, AKT2, DGKA, PRKCA, KRAS, RAC1, PLCG1, WASF1, WASF3, DGKH
KEGG_PATHWAY	bta05170:Human immunodeficiency virus 1 infection	22	2.03704	0.011555	JUN, CUL5, FBXW11, LIMK1, ITPR1, GNAI3, PRKCA, CRKL, PIK3CA, RPS6KB1, AKT2, GNAQ, CFL2, AP1S2, BCL2, PAK6, KRAS, RAC1, PLCG1, MAP2K7, PAK3, CRK
KEGG_PATHWAY	bta05165:Human papillomavirus infection	29	2.68519	0.0126367	CDKN1B, NOTCH1, MAML2, PTEN, LAMC1, PPP2CA, PARD6B, RELN, PPP2R5E, AKT2, ATP6V0A2, EP300, PRKACB, CREBBP, TBP, ITGA1, FN1, PPP2R5C, WNT16, VEGFA, CCNA2, CREB1, PIK3CA, RPS6KB1, PPP2R2C, COL4A3, CDK2, KRAS, COL9A3
KEGG_PATHWAY	bta04916:Melanogenesis	12	1.11111	0.0141717	CAMK2D, CREBBP, ADCY9, CREB1, GNAQ, GNAI3, EP300, ADCY2, PRKCA, KRAS, WNT16, PRKACB
KEGG_PATHWAY	bta04934:Cushing syndrome	16	1.48148	0.0143292	CAMK2D, CDKN1B, ITPR1, GNAI3, ADCY2, CACNA1C, AHR, WNT16, RAP1B, ADCY9, CREB1, GNAQ, CDK2, E2F3, PDE8A, PRKACB
KEGG_PATHWAY	bta04550:Signaling pathways regulating pluripotency of stem cells	15	1.38889	0.0145729	SMAD2, INHBA, WNT16, KLF4, BMI1, ACVR2B, ACVR2A, SOX2, ACVR1C, PIK3CA, ZIC3, AKT2, SMARCAD1, LHX5, KRAS
KEGG_PATHWAY	bta04140:Autophagy - animal	15	1.38889	0.0154093	IRS1, ITPR1, PTEN, EIF2S1, ERN1, PPP2CA, PIK3CA, RPS6KB1, AKT2, DDIT4, BCL2, KRAS, NRBF2, PRKACB, RAB7A
KEGG_PATHWAY	bta04929:GnRH secretion	9	0.833333	0.0165552	GABBR2, PIK3CA, AKT2, GNAQ, ITPR1, PRKCA, KRAS, CACNA1C, HCN1
KEGG_PATHWAY	bta04062:Chemokine signaling pathway	18	1.66667	0.0172195	SHC1, ROCK2, GNAI3, ADCY2, RHOA, CRKL, RAP1B, PREX1, ADCY9, PIK3CA, GRK5, AKT2, GNAQ, KRAS, RAC1, PLCG1, CRK, PRKACB
KEGG_PATHWAY	bta04728:Dopaminergic synapse	14	1.2963	0.018479	CAMK2D, ITPR1, GNAI3, PRKCA, CACNA1C, PPP2R5C, PPP2CA, CREB1, PPP2R2C, PPP2R5E, AKT2, GNAQ, PRKACB, SCN1A
KEGG_PATHWAY	bta04115:p53 signaling pathway	10	0.925926	0.0196761	SESN3, ZMAT3, CCNG2, SESN1, CDK2, SIAH1, BCL2, PTEN, PMAIP1, RCHY1
KEGG_PATHWAY	bta05417:Lipid and atherosclerosis	21	1.94444	0.0196788	ABCA1, CAMK2D, JUN, ROCK2, ITPR1, PRKCA, VLDLR, EIF2S1, RHOA, MIB1, ERN1, RAP1B, PIK3CA, AKT2, BCL2, ARHGEF1, KRAS, RAC1, PLCG1, MAP2K7, MAP3K5
KEGG_PATHWAY	bta05222:Small cell lung cancer	11	1.01852	0.0205841	CDKN1B, PIK3CA, AKT2, CDK2, COL4A3, BCL2, PTEN, FN1, XIAP, E2F3, LAMC1
KEGG_PATHWAY	bta04340:Hedgehog signaling pathway	8	0.740741	0.0224644	CSNK1G3, SMURF2, FBXW11, PTCH1, BCL2, PRKACB, GLI3, GLI2
KEGG_PATHWAY	bta04910:Insulin signaling pathway	14	1.2963	0.0229971	IRS1, SHC1, CBL, CRKL, PIK3CA, RPS6KB1, PRKAR2B, AKT2, MKNK1, KRAS, CRK, EIF4E, PRKACB, RHOQ
KEGG_PATHWAY	bta05226:Gastric cancer	15	1.38889	0.0234906	SMAD2, CDKN1B, SHC1, GAB1, WNT16, FGF7, PIK3CA, RPS6KB1, AKT2, FGF18, CDK2, BCL2, E2F3, KRAS, FGF10
KEGG_PATHWAY	bta04921:Oxytocin signaling pathway	15	1.38889	0.0234906	CAMK2D, JUN, ROCK2, CACNA2D1, ITPR1, GNAI3, ADCY2, PRKCA, CACNA1C, RHOA, MYLK, ADCY9, GNAQ, KRAS, PRKACB
KEGG_PATHWAY	bta04520:Adherens junction	9	0.833333	0.024889	CREBBP, EP300, LMO7, FYN, RAC1, WASF1, ACP1, RHOA, WASF3
KEGG_PATHWAY	bta05132:Salmonella infection	22	2.03704	0.025302	ACTR3, JUN, AHNAK, ROCK2, TUBB, FHOD1, RHOA, CYTH3, ACTR1A, DYNC1LI2, PIK3CA, ARPC3, TUBB3, AKT2, BCL2, RAC1, MAP2K7, PAK3, WASF3, CYTH1, PFN2, RAB7A
KEGG_PATHWAY	bta04370:VEGF signaling pathway	8	0.740741	0.0267248	PIK3CA, AKT2, KDR, PRKCA, KRAS, RAC1, PLCG1, VEGFA
KEGG_PATHWAY	bta04724:Glutamatergic synapse	12	1.11111	0.0282259	SLC38A1, ADCY9, GNAQ, ITPR1, SLC1A2, GNAI3, ADCY2, PRKCA, CACNA1C, PRKACB, SLC38A2, GLS
KEGG_PATHWAY	bta04923:Regulation of lipolysis in adipocytes	8	0.740741	0.0290484	ADCY9, PIK3CA, IRS1, AKT2, GNAI3, ADCY2, PRKACB, PRKG1
KEGG_PATHWAY	bta04150:mTOR signaling pathway	15	1.38889	0.0299397	CAB39, IRS1, PTEN, PRKCA, WNT16, RHOA, RPS6KA3, CLIP1, RPS6KA6, PIK3CA, RPS6KB1, AKT2, DDIT4, KRAS, EIF4E
KEGG_PATHWAY	bta04713:Circadian entrainment	11	1.01852	0.0320455	CAMK2D, ADCY9, CREB1, GNAQ, ITPR1, GNAI3, ADCY2, PRKCA, CACNA1C, PRKACB, PRKG1
KEGG_PATHWAY	bta04020:Calcium signaling pathway	21	1.94444	0.0324654	CAMK2D, FLT1, ITPR1, ATP2A2, ADCY2, PRKCA, CACNA1C, VEGFA, TPCN1, MYLK, FGF7, ADCY9, GDNF, ERBB4, GNAQ, FGF18, KDR, BDKRB2, PLCG1, PRKACB, FGF10
KEGG_PATHWAY	bta05418:Fluid shear stress and atherosclerosis	14	1.2963	0.0328057	JUN, DUSP1, SDC2, ACVR2B, RHOA, ACVR2A, VEGFA, PIK3CA, AKT2, KDR, BCL2, RAC1, MAP2K7, MAP3K5
KEGG_PATHWAY	bta04972:Pancreatic secretion	11	1.01852	0.0339883	RAP1B, ADCY9, GNAQ, RAB3D, ITPR1, ATP2A2, ADCY2, PRKCA, RAC1, SLC4A4, RHOA
KEGG_PATHWAY	bta04730:Long-term depression	8	0.740741	0.0340966	PPP2CA, GRID2, GNAQ, ITPR1, GNAI3, PRKCA, KRAS, PRKG1
KEGG_PATHWAY	bta04068:FoxO signaling pathway	13	1.2037	0.0341195	CREBBP, CDKN1B, IRS1, FOXG1, PLK2, SETD7, PTEN, PIK3CA, AKT2, CCNG2, CDK2, EP300, KRAS
KEGG_PATHWAY	bta04922:Glucagon signaling pathway	11	1.01852	0.036012	CAMK2D, CREBBP, CPT1A, CREB1, AKT2, GNAQ, ITPR1, EP300, ADCY2, SIK2, PRKACB
KEGG_PATHWAY	bta05210:Colorectal cancer	10	0.925926	0.0362885	SMAD2, JUN, RPS6KB1, PIK3CA, AKT2, BCL2, PMAIP1, KRAS, RAC1, RHOA
KEGG_PATHWAY	bta04213:Longevity regulating pathway - multiple species	8	0.740741	0.0368263	ADCY9, RPS6KB1, PIK3CA, IRS1, AKT2, ADCY2, KRAS, PRKACB
KEGG_PATHWAY	bta04971:Gastric acid secretion	9	0.833333	0.0383009	CAMK2D, ADCY9, GNAQ, ITPR1, GNAI3, ADCY2, PRKCA, PRKACB, MYLK
KEGG_PATHWAY	bta05214:Glioma	9	0.833333	0.0409294	CAMK2D, PIK3CA, SHC1, AKT2, PTEN, PRKCA, E2F3, KRAS, PLCG1
KEGG_PATHWAY	bta04218:Cellular senescence	15	1.38889	0.0410255	SMAD2, FBXW11, ITPR1, PTEN, GATA4, HIPK1, ETS1, HIPK3, HIPK2, CCNA2, PIK3CA, AKT2, CDK2, E2F3, KRAS
KEGG_PATHWAY	bta05224:Breast cancer	14	1.2963	0.0414534	JUN, NOTCH1, SHC1, NCOA3, PTEN, WNT16, FGF7, PIK3CA, RPS6KB1, AKT2, FGF18, E2F3, KRAS, FGF10
KEGG_PATHWAY	bta04024:cAMP signaling pathway	20	1.85185	0.0415436	GABBR2, CAMK2D, CREBBP, JUN, ROCK2, PTCH1, GNAI3, ATP2A2, ADCY2, CACNA1C, RHOA, GLI3, RAP1B, ADCY9, CREB1, PIK3CA, AKT2, EP300, RAC1, PRKACB
KEGG_PATHWAY	bta05032:Morphine addiction	10	0.925926	0.0434891	GABRB3, GABBR2, ADCY9, GRK5, GNAI3, ADCY2, PRKCA, PDE7B, PDE8A, PRKACB
KEGG_PATHWAY	bta04660:T cell receptor signaling pathway	11	1.01852	0.0499262	JUN, PIK3CA, AKT2, GRAP2, PAK6, FYN, KRAS, PLCG1, MAP2K7, PAK3, RHOA
KEGG_PATHWAY	bta04750:Inflammatory mediator regulation of TRP channels	11	1.01852	0.0525513	CAMK2D, ADCY9, PIK3CA, GNAQ, ITPR1, BDKRB2, TRPV3, ADCY2, PRKCA, PLCG1, PRKACB
KEGG_PATHWAY	bta04927:Cortisol synthesis and secretion	8	0.740741	0.0526167	ADCY9, CREB1, GNAQ, ITPR1, ADCY2, CACNA1C, PDE8A, PRKACB
KEGG_PATHWAY	bta04310:Wnt signaling pathway	15	1.38889	0.0526229	CAMK2D, CREBBP, JUN, CTBP2, FBXW11, ROCK2, CTNND2, SIAH1, PRKCA, WNT16, RHOA, TBL1XR1, EP300, RAC1, PRKACB
KEGG_PATHWAY	bta04390:Hippo signaling pathway	14	1.2963	0.0538103	SMAD2, FBXW11, YWHAB, WNT16, SMAD7, GLI2, PPP2CA, SOX2, PARD6B, FRMD6, PPP2R2C, YWHAQ, TEAD1, YWHAG
KEGG_PATHWAY	bta05163:Human cytomegalovirus infection	20	1.85185	0.0547157	ROCK2, ITPR1, GNAI3, ADCY2, PRKCA, RHOA, VEGFA, CRKL, ADCY9, CREB1, PIK3CA, RPS6KB1, AKT2, GNAQ, ARHGEF1, E2F3, KRAS, RAC1, CRK, PRKACB
KEGG_PATHWAY	bta04371:Apelin signaling pathway	13	1.2037	0.0547296	SMAD2, HDAC4, ITPR1, GNAI3, ADCY2, MYLK, ADCY9, RPS6KB1, AKT2, GNAQ, KRAS, MEF2D, PRKACB
KEGG_PATHWAY	bta05221:Acute myeloid leukemia	8	0.740741	0.0562144	CCNA2, CEBPA, RPS6KB1, PIK3CA, AKT2, ZBTB16, KRAS, RUNX1T1
KEGG_PATHWAY	bta04210:Apoptosis	13	1.2037	0.0596829	DFFA, JUN, ITPR1, XIAP, PTPN13, EIF2S1, ERN1, PIK3CA, AKT2, BCL2, PMAIP1, KRAS, MAP3K5
KEGG_PATHWAY	bta05031:Amphetamine addiction	8	0.740741	0.0599614	CAMK2D, JUN, CREB1, FOSB, PRKCA, CACNA1C, PRKACB, STX1A
KEGG_PATHWAY	bta04664:Fc epsilon RI signaling pathway	8	0.740741	0.0638583	PIK3CA, AKT2, PRKCA, FYN, KRAS, RAC1, PLCG1, MAP2K7
KEGG_PATHWAY	bta05218:Melanoma	8	0.740741	0.0764524	FGF7, PIK3CA, AKT2, FGF18, PTEN, E2F3, KRAS, FGF10
KEGG_PATHWAY	bta05212:Pancreatic cancer	8	0.740741	0.0903994	SMAD2, RPS6KB1, PIK3CA, AKT2, E2F3, KRAS, RAC1, VEGFA
KEGG_PATHWAY	bta04270:Vascular smooth muscle contraction	12	1.11111	0.0994026	ADCY9, ROCK2, GNAQ, ITPR1, ADCY2, PRKCA, ARHGEF1, CACNA1C, PRKACB, PRKG1, RHOA, MYLK

## Sheet: novel miR-6
Category	Term	Count	%	PValue	Genes
KEGG_PATHWAY	bta05214:Glioma	4	3.77358	0.00698771	SHC4, KRAS, CALML4, IGF1R
KEGG_PATHWAY	bta04390:Hippo signaling pathway	5	4.71698	0.0080081	BMPR2, FZD5, RASSF6, TEAD1, TGFBR1
KEGG_PATHWAY	bta04150:mTOR signaling pathway	5	4.71698	0.00836889	SLC7A5, FZD5, KRAS, ATP6V1G3, IGF1R
KEGG_PATHWAY	bta04218:Cellular senescence	5	4.71698	0.00971558	VDAC1, KRAS, CALML4, TGFBR1, HIPK2
KEGG_PATHWAY	bta05225:Hepatocellular carcinoma	5	4.71698	0.0116452	SHC4, FZD5, KRAS, TGFBR1, IGF1R
KEGG_PATHWAY	bta05200:Pathways in cancer	8	7.54717	0.0191261	FZD5, PTCH1, COL4A5, KRAS, CALML4, TGFBR1, IGF1R, APPL1
KEGG_PATHWAY	bta04015:Rap1 signaling pathway	5	4.71698	0.0242173	ENAH, MAGI2, KRAS, CALML4, IGF1R
KEGG_PATHWAY	bta04926:Relaxin signaling pathway	4	3.77358	0.0289134	SHC4, COL4A5, KRAS, TGFBR1
KEGG_PATHWAY	bta04550:Signaling pathways regulating pluripotency of stem cells	4	3.77358	0.0367708	BMPR2, FZD5, KRAS, IGF1R
KEGG_PATHWAY	bta05022:Pathways of neurodegeneration - multiple diseases	7	6.60377	0.0370134	FZD5, UQCRB, VDAC1, KRAS, CALML4, DNAL1, UBE2L3
KEGG_PATHWAY	bta05224:Breast cancer	4	3.77358	0.0407328	SHC4, FZD5, KRAS, IGF1R
KEGG_PATHWAY	bta05226:Gastric cancer	4	3.77358	0.0427923	SHC4, FZD5, KRAS, TGFBR1
KEGG_PATHWAY	bta05220:Chronic myeloid leukemia	3	2.83019	0.0585463	SHC4, KRAS, TGFBR1
KEGG_PATHWAY	bta01521:EGFR tyrosine kinase inhibitor resistance	3	2.83019	0.0626289	SHC4, KRAS, IGF1R
KEGG_PATHWAY	bta04360:Axon guidance	4	3.77358	0.0627722	ENAH, BMPR2, PTCH1, KRAS
KEGG_PATHWAY	bta05210:Colorectal cancer	3	2.83019	0.0754304	KRAS, TGFBR1, APPL1
KEGG_PATHWAY	bta04211:Longevity regulating pathway	3	2.83019	0.0769011	KRAS, IGF1R, APPL1
KEGG_PATHWAY	bta04912:GnRH signaling pathway	3	2.83019	0.081368	MAP3K2, KRAS, CALML4
KEGG_PATHWAY	bta01522:Endocrine resistance	3	2.83019	0.0828747	SHC4, KRAS, IGF1R
KEGG_PATHWAY	bta05205:Proteoglycans in cancer	4	3.77358	0.0853847	FZD5, PTCH1, KRAS, IGF1R
KEGG_PATHWAY	bta04916:Melanogenesis	3	2.83019	0.0952314	FZD5, KRAS, CALML4
KEGG_PATHWAY	bta04933:AGE-RAGE signaling pathway in diabetic complications	3	2.83019	0.096812	COL4A5, KRAS, TGFBR1

## Sheet: novel miR-94
Category	Term	Count	%	PValue	Genes
KEGG_PATHWAY	bta05200:Pathways in cancer	26	6.41975	7.30416e-05	LAMA3, SLC2A1, ETS1, CRKL, FGF7, CCND1, SKP1, NCOA1, SMAD2, STAT5B, CREBBP, JUN, ARHGEF12, FZD5, PTCH1, WNT5A, VEGFC, FZD8, AXIN2, RHOA, TGFBR1, PTK2, CDK6, CXCL12, KIT, FGFR3
KEGG_PATHWAY	bta04310:Wnt signaling pathway	13	3.20988	0.000154935	TLE4, CREBBP, JUN, FZD5, CSNK2A2, SIAH1, WNT5A, FZD8, AXIN2, RHOA, SOX17, CCND1, SKP1
KEGG_PATHWAY	bta04360:Axon guidance	13	3.20988	0.000239618	ROBO2, ARHGEF12, PDPK1, PTCH1, SEMA3A, WNT5A, RHOA, PTK2, CXCL12, DPYSL2, PLXNA2, NEO1, PLXNA4
KEGG_PATHWAY	bta04350:TGF-beta signaling pathway	9	2.22222	0.000518657	SMAD2, CREBBP, GDF6, ACVR2B, NEO1, RHOA, BMP6, TGFBR1, SKP1
KEGG_PATHWAY	bta05205:Proteoglycans in cancer	13	3.20988	0.00077698	SMAD2, ARHGEF12, FZD5, PDPK1, PTCH1, WNT5A, FZD8, RHOA, PTK2, CCND1, ERBB4, TIMP3, EZR
KEGG_PATHWAY	bta04120:Ubiquitin mediated proteolysis	11	2.71605	0.00082225	UBE2W, HERC1, UBE3C, UBE2B, CUL5, CUL3, SIAH1, UBE2D1, UBE2G1, RHOBTB1, SKP1
KEGG_PATHWAY	bta04390:Hippo signaling pathway	11	2.71605	0.00111164	SMAD2, DLG2, FZD5, CCND1, WNT5A, FZD8, AXIN2, GDF6, BMP6, TGFBR1, AMOT
KEGG_PATHWAY	bta04144:Endocytosis	14	3.45679	0.00147598	SMAD2, SH3GLB1, ACTR2, PDCD6IP, TFRC, SH3KBP1, RHOA, TGFBR1, EPN2, EEA1, KIF5C, PIP5K1B, CHMP7, FGFR3
KEGG_PATHWAY	bta05224:Breast cancer	10	2.46914	0.00307052	NCOA1, JUN, FGF7, CDK6, FZD5, CCND1, KIT, WNT5A, FZD8, AXIN2
KEGG_PATHWAY	bta04510:Focal adhesion	11	2.71605	0.00695261	RAP1B, JUN, CCND1, PDPK1, LAMA3, TNC, VEGFC, PIP5K1B, RHOA, PTK2, CRKL
KEGG_PATHWAY	bta04550:Signaling pathways regulating pluripotency of stem cells	9	2.22222	0.00812675	SMAD2, FZD5, PCGF5, WNT5A, FZD8, PAX6, AXIN2, ACVR2B, FGFR3
KEGG_PATHWAY	bta04151:PI3K-Akt signaling pathway	16	3.95062	0.00878206	NTRK2, PRKAA2, PDPK1, BDNF, LAMA3, MAGI2, TNC, VEGFC, PTK2, FGF7, CDK6, CCND1, ERBB4, KIT, FGFR3, CREB5
KEGG_PATHWAY	bta04110:Cell cycle	8	1.97531	0.0124718	SMAD2, CREBBP, CDK6, CCND1, CDC7, CDC14A, SKP1, CDC14B
KEGG_PATHWAY	bta05211:Renal cell carcinoma	6	1.48148	0.013518	RAP1B, CREBBP, JUN, SLC2A1, ETS1, CRKL
KEGG_PATHWAY	bta04010:MAPK signaling pathway	13	3.20988	0.0139856	NTRK2, JUN, BDNF, IL1R1, VEGFC, TGFBR1, CRKL, RAP1B, FGF7, ERBB4, KIT, PTPN5, FGFR3
KEGG_PATHWAY	bta05206:MicroRNAs in cancer	13	3.20988	0.0143353	CREBBP, TNC, SLC7A1, RHOA, CRKL, GLS, CDK6, CCND1, TIMP3, EZR, FGFR3, TP63, SOX4
KEGG_PATHWAY	bta05166:Human T-cell leukemia virus 1 infection	11	2.71605	0.0208535	SMAD2, STAT5B, CREBBP, JUN, ZFP36, CCND1, IL1R1, SLC2A1, ETS1, TGFBR1, CREB5
KEGG_PATHWAY	bta04141:Protein processing in endoplasmic reticulum	9	2.22222	0.0218249	EDEM3, TRAM1, DNAJA2, SEL1L, UBQLN1, MAN1C1, UBE2D1, UBE2G1, SKP1
KEGG_PATHWAY	bta05225:Hepatocellular carcinoma	9	2.22222	0.0232035	SMAD2, CDK6, FZD5, CCND1, WNT5A, ACTL6A, FZD8, AXIN2, TGFBR1
KEGG_PATHWAY	bta04340:Hedgehog signaling pathway	5	1.23457	0.0252288	CCND1, PTCH1, CUL3, SPOP, CDON
KEGG_PATHWAY	bta04530:Tight junction	9	2.22222	0.026141	CLDN10, ACTR2, JUN, DLG2, PRKAA2, CCND1, EZR, RHOA, AMOT
KEGG_PATHWAY	bta04810:Regulation of actin cytoskeleton	10	2.46914	0.0297944	ACTR2, FGF7, ARHGEF12, CXCL12, PIP5K1B, EZR, FGFR3, RHOA, PTK2, CRKL
KEGG_PATHWAY	bta05210:Colorectal cancer	6	1.48148	0.0324439	SMAD2, JUN, CCND1, AXIN2, RHOA, TGFBR1
KEGG_PATHWAY	bta05226:Gastric cancer	8	1.97531	0.0334769	SMAD2, FGF7, FZD5, CCND1, WNT5A, FZD8, AXIN2, TGFBR1
KEGG_PATHWAY	bta04722:Neurotrophin signaling pathway	7	1.7284	0.035201	RAP1B, NTRK2, JUN, PDPK1, BDNF, RHOA, CRKL
KEGG_PATHWAY	bta05217:Basal cell carcinoma	5	1.23457	0.0367885	FZD5, PTCH1, WNT5A, FZD8, AXIN2
KEGG_PATHWAY	bta04934:Cushing syndrome	8	1.97531	0.0388181	RAP1B, CDK6, FZD5, CCND1, WNT5A, FZD8, AXIN2, CREB5
KEGG_PATHWAY	bta04218:Cellular senescence	8	1.97531	0.0472027	SMAD2, LIN54, CDK6, CCND1, RAD1, ETS1, TGFBR1, HIPK2
KEGG_PATHWAY	bta04520:Adherens junction	5	1.23457	0.0509446	PTPRB, CREBBP, CSNK2A2, RHOA, TGFBR1
KEGG_PATHWAY	bta04933:AGE-RAGE signaling pathway in diabetic complications	6	1.48148	0.0549765	SMAD2, STAT5B, JUN, CCND1, VEGFC, TGFBR1
KEGG_PATHWAY	bta05223:Non-small cell lung cancer	5	1.23457	0.0578056	STAT5B, CDK6, CCND1, PDPK1, KIF5C
KEGG_PATHWAY	bta04928:Parathyroid hormone synthesis, secretion and action	6	1.48148	0.0587829	MEF2A, MMP14, GATA3, RHOA, RUNX2, CREB5
KEGG_PATHWAY	bta05220:Chronic myeloid leukemia	5	1.23457	0.0676837	STAT5B, CDK6, CCND1, TGFBR1, CRKL
KEGG_PATHWAY	bta04015:Rap1 signaling pathway	9	2.22222	0.0690816	RAP1B, FGF7, RGS14, KIT, MAGI2, VEGFC, FGFR3, RHOA, CRKL
KEGG_PATHWAY	bta05418:Fluid shear stress and atherosclerosis	7	1.7284	0.0701345	MEF2A, JUN, PRKAA2, IL1R1, ACVR2B, RHOA, PTK2
KEGG_PATHWAY	bta04670:Leukocyte transendothelial migration	6	1.48148	0.0800157	RAP1B, CLDN10, CXCL12, EZR, RHOA, PTK2
KEGG_PATHWAY	bta00534:Glycosaminoglycan biosynthesis - heparan sulfate / heparin	3	0.740741	0.0821647	EXT1, HS3ST3A1, HS3ST1
KEGG_PATHWAY	bta04659:Th17 cell differentiation	6	1.48148	0.0823383	SMAD2, STAT5B, JUN, IL1R1, GATA3, TGFBR1
KEGG_PATHWAY	bta04012:ErbB signaling pathway	5	1.23457	0.0869202	STAT5B, JUN, ERBB4, PTK2, CRKL
KEGG_PATHWAY	bta05165:Human papillomavirus infection	12	2.96296	0.0941308	CREBBP, DLG2, CDK6, FZD5, CCND1, LAMA3, WNT5A, TNC, FZD8, AXIN2, PTK2, CREB5
KEGG_PATHWAY	bta05135:Yersinia infection	7	1.7284	0.0942311	ACTR2, JUN, ARHGEF12, PIP5K1B, RHOA, PTK2, CRKL
KEGG_PATHWAY	bta04150:mTOR signaling pathway	7	1.7284	0.0964185	PRKAA2, FZD5, PDPK1, WNT5A, FZD8, RICTOR, RHOA

## Sheet: novel miR-10
Category	Term	Count	%	PValue	Genes
KEGG_PATHWAY	bta04919:Thyroid hormone signaling pathway	20	3.16957	7.3432e-09	NOTCH2, MED1, CREBBP, NOTCH1, STAT1, NCOA3, SLC2A1, PIK3R3, PRKCA, ATP1A1, PIK3R1, MED12, MED14, MED13, CCND1, MYC, AKT2, RAF1, PLCD1, WNT4
KEGG_PATHWAY	bta04360:Axon guidance	24	3.80349	1.01574e-08	SEMA6A, SEMA6D, WNT5A, GNAI3, PIK3R3, SEMA3E, PRKCA, PIK3R1, SSH2, RGMA, ENAH, EFNB2, EFNB1, ABLIM1, PPP3R1, ABLIM2, DPYSL2, PLXNA2, RAC1, RAF1, CAMK2G, NEO1, PLXNA4, WNT4
KEGG_PATHWAY	bta05212:Pancreatic cancer	14	2.2187	6.6494e-07	SMAD2, STAT1, PIK3R3, PIK3R1, VEGFA, RAD51, CCND1, AKT2, ERBB2, E2F3, RAC1, RAF1, BCL2L1, ARHGEF6
KEGG_PATHWAY	bta05224:Breast cancer	19	3.01109	1.19371e-06	NOTCH2, JAG1, NOTCH1, CSNK1A1, NCOA3, WNT5A, PIK3R3, PIK3R1, LRP6, FGF8, CCND1, MYC, AKT2, ERBB2, E2F3, GRB2, PGR, RAF1, WNT4
KEGG_PATHWAY	bta05205:Proteoglycans in cancer	22	3.48653	1.9506e-06	SMAD2, CD63, WNT5A, PIK3R3, PRKCA, PIK3R1, VEGFA, PPP1CB, COL1A1, TIAM1, CCND1, MYC, AKT2, ERBB2, SDC1, GRB2, RAC1, RAF1, CAMK2G, EIF4B, WNT4, HBEGF
KEGG_PATHWAY	bta05225:Hepatocellular carcinoma	20	3.16957	2.54691e-06	SMAD2, SMARCD1, PBRM1, SMARCC1, CSNK1A1, WNT5A, PIK3R3, PRKCA, PIK3R1, ARID1A, LRP6, CCND1, MYC, AKT2, E2F3, GRB2, RAF1, ARID2, WNT4, BCL2L1
KEGG_PATHWAY	bta05200:Pathways in cancer	39	6.18067	3.31273e-06	NOTCH2, NOTCH1, GNAI3, SLC2A1, PIK3R3, PIK3R1, LRP6, HSP90B1, FGF8, BCL2L11, CCND2, CCND1, AKT2, MYC, ERBB2, E2F3, RAC1, IL6R, CAMK2G, WNT4, SMAD2, CREBBP, JAG1, JUP, STAT1, NCOA3, WNT5A, PRKCA, MITF, VEGFA, RAD51, COL4A4, RARA, CCDC6, GRB2, RAF1, FGFR3, PPARD, BCL2L1
KEGG_PATHWAY	bta01521:EGFR tyrosine kinase inhibitor resistance	13	2.06022	7.49393e-06	PIK3R3, PRKCA, PIK3R1, VEGFA, BCL2L11, AKT2, ERBB2, NF1, GRB2, RAF1, FGFR3, IL6R, BCL2L1
KEGG_PATHWAY	bta01522:Endocrine resistance	14	2.2187	7.84764e-06	NOTCH2, MED1, JAG1, NOTCH1, NCOA3, PIK3R3, PIK3R1, CCND1, AKT2, ERBB2, E2F3, GRB2, RAF1, HBEGF
KEGG_PATHWAY	bta04550:Signaling pathways regulating pluripotency of stem cells	17	2.69414	1.28229e-05	SMAD2, WNT5A, PIK3R3, LIFR, PIK3R1, ACVR1B, ISL1, ACVR2B, ACVR2A, MYC, AKT2, SMARCAD1, GRB2, RAF1, JARID2, FGFR3, WNT4
KEGG_PATHWAY	bta04310:Wnt signaling pathway	18	2.85261	2.99638e-05	TLE3, CREBBP, CSNK1A1, WNT5A, PRKCA, LRP6, PPP3R1, VANGL2, CCND2, CCND1, MYC, TBL1X, RAC1, ROR2, GPC4, CAMK2G, WNT4, PPARD
KEGG_PATHWAY	bta05226:Gastric cancer	16	2.53566	0.000103322	SMAD2, JUP, CSNK1A1, WNT5A, PIK3R3, PIK3R1, LRP6, FGF8, CCND1, MYC, AKT2, ERBB2, E2F3, GRB2, RAF1, WNT4
KEGG_PATHWAY	bta04010:MAPK signaling pathway	23	3.64501	0.000149953	MAP2K3, MAP3K3, MAP2K4, JUND, BDNF, PRKCA, VEGFA, RPS6KA3, PPP3R1, FGF8, MYC, AKT2, TAOK1, NTF3, ERBB2, NF1, GRB2, RAC1, RAF1, PTPN5, FGFR3, MAP4K3, MAP4K4
KEGG_PATHWAY	bta04350:TGF-beta signaling pathway	12	1.90174	0.000168179	SMAD2, CREBBP, ZFYVE16, PPP2R1B, SMURF1, MYC, GDF6, ACVR1B, ACVR2B, NEO1, ACVR2A, RGMA
KEGG_PATHWAY	bta04151:PI3K-Akt signaling pathway	27	4.27892	0.000178589	PIK3R3, PIK3R1, HSP90B1, FGF8, BCL2L11, CCND2, PPP2R1B, CCND1, AKT2, MYC, NTF3, ERBB2, RAC1, IL6R, EIF4B, BDNF, PRKCA, YWHAZ, VEGFA, COL1A1, COL4A4, GRB2, PKN1, SGK1, RAF1, FGFR3, BCL2L1
KEGG_PATHWAY	bta05221:Acute myeloid leukemia	10	1.58479	0.000280726	JUP, CCND1, MYC, AKT2, RARA, PIK3R3, GRB2, PIK3R1, RAF1, PPARD
KEGG_PATHWAY	bta04720:Long-term potentiation	10	1.58479	0.000313989	PPP1CB, RPS6KA3, GRIA2, PPP3R1, CREBBP, PPP1R1A, PRKCA, RAF1, CAMK2G, GRIN2D
KEGG_PATHWAY	bta04012:ErbB signaling pathway	11	1.74326	0.000314516	MAP2K4, MYC, AKT2, ERBB2, PIK3R3, PRKCA, GRB2, PIK3R1, RAF1, CAMK2G, HBEGF
KEGG_PATHWAY	bta05219:Bladder cancer	8	1.26783	0.000370954	CCND1, MYC, ERBB2, E2F3, RAF1, FGFR3, VEGFA, HBEGF
KEGG_PATHWAY	bta04933:AGE-RAGE signaling pathway in diabetic complications	12	1.90174	0.000415255	SMAD2, COL1A1, CCND1, STAT1, AKT2, COL4A4, PIK3R3, PRKCA, RAC1, PIK3R1, PLCD1, VEGFA
KEGG_PATHWAY	bta05206:MicroRNAs in cancer	22	3.48653	0.000425161	NOTCH2, HDAC4, CREBBP, DNMT1, NOTCH1, PIK3R3, PRKCA, PIK3R1, VEGFA, MARCKS, BCL2L11, CCND2, CCND1, MYC, CCNG1, ERBB2, DNMT3B, IGF2BP1, E2F3, GRB2, RAF1, FGFR3
KEGG_PATHWAY	bta05207:Chemical carcinogenesis - receptor activation	18	2.85261	0.000516641	NOTCH2, JAG1, GNAI3, PIK3R3, PRKCA, PIK3R1, VEGFA, HSP90B1, RPS6KA3, FGF8, CCND1, MYC, AKT2, KPNA6, GRB2, PGR, RAF1, KPNA1
KEGG_PATHWAY	bta04024:cAMP signaling pathway	19	3.01109	0.000732345	GRIA2, GABBR2, CREBBP, BDNF, GNAI3, PIK3R3, ATP2B2, ATP1A1, PIK3R1, GRIN2D, PPP1CB, TIAM1, GRIN3A, ACOX1, AKT2, RAC1, RAF1, CAMK2G, GRIA4
KEGG_PATHWAY	bta04917:Prolactin signaling pathway	10	1.58479	0.00134583	CCND2, CCND1, STAT1, AKT2, PIK3R3, GRB2, PIK3R1, RAF1, GCK, SOCS5
KEGG_PATHWAY	bta05230:Central carbon metabolism in cancer	9	1.42631	0.0013474	MYC, AKT2, ERBB2, SLC2A1, PIK3R3, PIK3R1, RAF1, FGFR3, GCK
KEGG_PATHWAY	bta04664:Fc epsilon RI signaling pathway	9	1.42631	0.00162905	MAP2K3, MAP2K4, AKT2, PIK3R3, PRKCA, GRB2, RAC1, PIK3R1, RAF1
KEGG_PATHWAY	bta04722:Neurotrophin signaling pathway	12	1.90174	0.00171425	RPS6KA3, MAP3K3, PRDM4, BDNF, AKT2, NTF3, PIK3R3, GRB2, RAC1, PIK3R1, RAF1, CAMK2G
KEGG_PATHWAY	bta05211:Renal cell carcinoma	9	1.42631	0.00178635	CREBBP, AKT2, SLC2A1, PIK3R3, GRB2, RAC1, PIK3R1, RAF1, VEGFA
KEGG_PATHWAY	bta05210:Colorectal cancer	10	1.58479	0.00202388	SMAD2, BCL2L11, CCND1, MYC, AKT2, PIK3R3, GRB2, RAC1, PIK3R1, RAF1
KEGG_PATHWAY	bta05223:Non-small cell lung cancer	9	1.42631	0.00213684	CCND1, AKT2, ERBB2, PIK3R3, PRKCA, E2F3, GRB2, PIK3R1, RAF1
KEGG_PATHWAY	bta04914:Progesterone-mediated oocyte maturation	10	1.58479	0.00218753	RPS6KA3, CPEB1, AKT2, GNAI3, PIK3R3, PGR, PIK3R1, RAF1, CPEB2, CPEB4
KEGG_PATHWAY	bta04330:Notch signaling pathway	8	1.26783	0.00230529	NOTCH2, APH1A, TLE3, CREBBP, NOTCH1, JAG1, MAML3, RBPJ
KEGG_PATHWAY	bta04370:VEGF signaling pathway	8	1.26783	0.00230529	PPP3R1, AKT2, PIK3R3, PRKCA, RAC1, PIK3R1, RAF1, VEGFA
KEGG_PATHWAY	bta05213:Endometrial cancer	8	1.26783	0.00254596	CCND1, MYC, AKT2, ERBB2, PIK3R3, GRB2, PIK3R1, RAF1
KEGG_PATHWAY	bta05214:Glioma	9	1.42631	0.00299871	CCND1, AKT2, PIK3R3, PRKCA, E2F3, GRB2, PIK3R1, RAF1, CAMK2G
KEGG_PATHWAY	bta05220:Chronic myeloid leukemia	9	1.42631	0.00299871	CCND1, MYC, AKT2, PIK3R3, E2F3, GRB2, PIK3R1, RAF1, BCL2L1
KEGG_PATHWAY	bta04926:Relaxin signaling pathway	12	1.90174	0.00301312	SMAD2, COL1A1, MAP2K4, AKT2, COL4A4, GNAI3, PIK3R3, PRKCA, GRB2, PIK3R1, RAF1, VEGFA
KEGG_PATHWAY	bta04068:FoxO signaling pathway	12	1.90174	0.00301312	CREBBP, USP7, BCL2L11, CCND2, CCND1, PRMT1, AKT2, PIK3R3, GRB2, PIK3R1, SGK1, RAF1
KEGG_PATHWAY	bta05160:Hepatitis C	14	2.2187	0.00331723	STAT1, PIK3R3, PIK3R1, YWHAZ, CLDN11, PPP2R1B, CCND1, MYC, AKT2, PSME3, E2F3, GRB2, RAF1, LDLR
KEGG_PATHWAY	bta04666:Fc gamma R-mediated phagocytosis	10	1.58479	0.00364978	VASP, MARCKS, MARCKSL1, AKT2, PIK3R3, PRKCA, AMPH, RAC1, PIK3R1, RAF1
KEGG_PATHWAY	bta04015:Rap1 signaling pathway	16	2.53566	0.00385719	MAP2K3, VASP, CTNND1, GNAI3, PIK3R3, PRKCA, PIK3R1, VEGFA, ENAH, TIAM1, FGF8, AKT2, RAC1, PFN1, RAF1, FGFR3
KEGG_PATHWAY	bta05215:Prostate cancer	10	1.58479	0.00390974	CREBBP, CCND1, AKT2, ERBB2, PIK3R3, E2F3, GRB2, PIK3R1, RAF1, HSP90B1
KEGG_PATHWAY	bta05165:Human papillomavirus infection	22	3.48653	0.00415851	NOTCH2, CREBBP, JAG1, NOTCH1, CSNK1A1, STAT1, WNT5A, PIK3R3, PIK3R1, RBPJ, VEGFA, COL1A1, CCND2, PPP2R1B, CCND1, AKT2, COL4A4, GRB2, MAML3, RAF1, WNT4, LLGL2
KEGG_PATHWAY	bta05161:Hepatitis B	14	2.2187	0.00423853	MAP2K3, MAP2K4, CREBBP, EGR3, STAT1, PIK3R3, PRKCA, PIK3R1, YWHAZ, MYC, AKT2, E2F3, GRB2, RAF1
KEGG_PATHWAY	bta04915:Estrogen signaling pathway	12	1.90174	0.00449361	GABBR2, AKT2, NCOA3, RARA, GNAI3, PIK3R3, PGR, GRB2, PIK3R1, RAF1, HSP90B1, HBEGF
KEGG_PATHWAY	bta04910:Insulin signaling pathway	12	1.90174	0.00449361	PPP1CB, INPP5A, PPP1R3B, PRKAR2B, AKT2, PIK3R3, GRB2, SORBS1, PIK3R1, RAF1, PPARGC1A, GCK
KEGG_PATHWAY	bta04150:mTOR signaling pathway	13	2.06022	0.00452534	WNT5A, PIK3R3, PRKCA, PIK3R1, LRP6, RPS6KA3, AKT2, GRB2, RICTOR, SGK1, RAF1, EIF4B, WNT4
KEGG_PATHWAY	bta04935:Growth hormone synthesis, secretion and action	11	1.74326	0.00457254	MAP2K3, MAP2K4, CREBBP, STAT1, AKT2, GNAI3, PIK3R3, PRKCA, GRB2, PIK3R1, RAF1
KEGG_PATHWAY	bta04510:Focal adhesion	15	2.37718	0.00484177	VASP, PIK3R3, PRKCA, PIK3R1, VEGFA, PPP1CB, COL1A1, CCND2, CCND1, AKT2, COL4A4, ERBB2, GRB2, RAC1, RAF1
KEGG_PATHWAY	bta04014:Ras signaling pathway	17	2.69414	0.00522067	RAB5B, BDNF, PIK3R3, PRKCA, PIK3R1, VEGFA, TIAM1, FGF8, RASA3, AKT2, NTF3, NF1, GRB2, RAC1, RAF1, FGFR3, BCL2L1
KEGG_PATHWAY	bta04960:Aldosterone-regulated sodium reabsorption	6	0.950872	0.00597147	PIK3R3, PRKCA, ATP1A1, PIK3R1, SGK1, NR3C2
KEGG_PATHWAY	bta05031:Amphetamine addiction	8	1.26783	0.00615168	PPP1CB, GRIA2, PPP3R1, GRIN3A, PRKCA, CAMK2G, GRIA4, GRIN2D
KEGG_PATHWAY	bta04218:Cellular senescence	13	2.06022	0.00637521	MAP2K3, SMAD2, PIK3R3, PIK3R1, PPP1CB, PPP3R1, CCND2, RBBP4, CCND1, MYC, AKT2, E2F3, RAF1
KEGG_PATHWAY	bta04630:JAK-STAT signaling pathway	15	2.37718	0.00680076	IL11, CREBBP, STAT1, PIK3R3, LIFR, PIK3R1, CCND2, CCND1, MYC, AKT2, GRB2, RAF1, IL6R, BCL2L1, SOCS5
KEGG_PATHWAY	bta05017:Spinocerebellar ataxia	12	1.90174	0.00683887	GRIA2, GRIN3A, PSMD7, PSMA2, AKT2, PIK3R3, PRKCA, PIK3R1, PUM1, RBPJ, PUM2, GRIN2D
KEGG_PATHWAY	bta04066:HIF-1 signaling pathway	10	1.58479	0.00829732	CREBBP, AKT2, ERBB2, SLC2A1, PIK3R3, PRKCA, PIK3R1, CAMK2G, IL6R, VEGFA
KEGG_PATHWAY	bta05033:Nicotine addiction	6	0.950872	0.0083436	GABRB3, GRIA2, GRIN3A, GABRA4, GRIA4, GRIN2D
KEGG_PATHWAY	bta05218:Melanoma	8	1.26783	0.00834531	FGF8, CCND1, AKT2, PIK3R3, MITF, E2F3, PIK3R1, RAF1
KEGG_PATHWAY	bta04724:Glutamatergic synapse	10	1.58479	0.00982664	GRIA2, PPP3R1, SLC38A1, GRM4, GRIN3A, GNAI3, PRKCA, SHANK3, GRIA4, GRIN2D
KEGG_PATHWAY	bta04390:Hippo signaling pathway	12	1.90174	0.0110095	PPP1CB, SMAD2, CCND2, PPP2R1B, CCND1, MYC, WNT5A, TP53BP2, GDF6, YWHAZ, LLGL2, WNT4
KEGG_PATHWAY	bta03018:RNA degradation	8	1.26783	0.0118374	DDX6, BTG3, ZCCHC7, CNOT7, CNOT6L, PABPC5, C1D, CNOT8
KEGG_PATHWAY	bta04114:Oocyte meiosis	10	1.58479	0.014943	PPP1CB, RPS6KA3, PPP3R1, CPEB1, PPP2R1B, PGR, CAMK2G, CPEB2, YWHAZ, CPEB4
KEGG_PATHWAY	bta05030:Cocaine addiction	6	0.950872	0.0176848	GRIA2, GRIN3A, BDNF, GNAI3, CDK5R1, GRIN2D
KEGG_PATHWAY	bta05169:Epstein-Barr virus infection	15	2.37718	0.0176972	MAP2K3, MAP2K4, USP7, STAT1, PIK3R3, PIK3R1, RBPJ, PSMD7, BCL2L11, CCND2, CCND1, MYC, AKT2, E2F3, RAC1
KEGG_PATHWAY	bta04662:B cell receptor signaling pathway	8	1.26783	0.0183509	PPP3R1, AKT2, PIK3R3, DAPP1, GRB2, RAC1, PIK3R1, RAF1
KEGG_PATHWAY	bta04810:Regulation of actin cytoskeleton	14	2.2187	0.0209094	PIK3R3, PIK3R1, IQGAP2, SSH2, ENAH, PPP1CB, TIAM1, FGF8, ABI2, RAC1, PFN1, RAF1, FGFR3, ARHGEF6
KEGG_PATHWAY	bta04261:Adrenergic signaling in cardiomyocytes	11	1.74326	0.0213798	PPP1CB, PPP2R1B, PPP1R1A, AKT2, CREM, GNAI3, ATP2B2, PRKCA, ATP1A1, CAMK2G, SLC8A1
KEGG_PATHWAY	bta04912:GnRH signaling pathway	8	1.26783	0.0284839	MAP2K3, MAP3K3, MAP2K4, PRKCA, GRB2, RAF1, CAMK2G, HBEGF
KEGG_PATHWAY	bta05235:PD-L1 expression and PD-1 checkpoint pathway in cancer	8	1.26783	0.0299719	MAP2K3, MAP3K3, PPP3R1, STAT1, AKT2, PIK3R3, PIK3R1, RAF1
KEGG_PATHWAY	bta05222:Small cell lung cancer	8	1.26783	0.0299719	CCND1, MYC, AKT2, COL4A4, PIK3R3, E2F3, PIK3R1, BCL2L1
KEGG_PATHWAY	bta04380:Osteoclast differentiation	10	1.58479	0.031932	CYLD, PPP3R1, JUND, STAT1, AKT2, PIK3R3, MITF, GRB2, RAC1, PIK3R1
KEGG_PATHWAY	bta04070:Phosphatidylinositol signaling system	8	1.26783	0.0347476	ITPKB, MTMR1, INPP5A, PIK3R3, PRKCA, PIK3R1, MTMR4, PLCD1
KEGG_PATHWAY	bta04658:Th1 and Th2 cell differentiation	8	1.26783	0.0381974	NOTCH2, PPP3R1, NOTCH1, MAF, JAG1, STAT1, MAML3, RBPJ
KEGG_PATHWAY	bta00534:Glycosaminoglycan biosynthesis - heparan sulfate / heparin	4	0.633914	0.0394369	NDST1, GLCE, XYLT1, EXTL3
KEGG_PATHWAY	bta05166:Human T-cell leukemia virus 1 infection	14	2.2187	0.0400274	SMAD2, MAP3K3, MAP2K4, CREBBP, SLC2A1, PIK3R3, PIK3R1, PPP3R1, CCND2, CCND1, MYC, AKT2, E2F3, BCL2L1
KEGG_PATHWAY	bta05418:Fluid shear stress and atherosclerosis	10	1.58479	0.0417948	MAP2K4, AKT2, PIK3R3, SDC1, RAC1, PIK3R1, ACVR2B, ACVR2A, VEGFA, HSP90B1
KEGG_PATHWAY	bta04916:Melanogenesis	8	1.26783	0.0437817	CREBBP, WNT5A, GNAI3, PRKCA, MITF, RAF1, CAMK2G, WNT4
KEGG_PATHWAY	bta05203:Viral carcinogenesis	14	2.2187	0.0447663	HDAC4, CREBBP, USP7, EGR3, PIK3R3, GTF2H1, PIK3R1, RBPJ, YWHAZ, HDAC9, CCND2, CCND1, GRB2, RAC1
KEGG_PATHWAY	bta04922:Glucagon signaling pathway	8	1.26783	0.0457542	PPP3R1, CREBBP, PRMT1, AKT2, SLC2A1, CAMK2G, PPARGC1A, GCK
KEGG_PATHWAY	bta04110:Cell cycle	9	1.42631	0.045869	CDKN1C, SMAD2, CREBBP, CCND2, CCND1, MYC, E2F3, YWHAZ, CDC14B
KEGG_PATHWAY	bta05167:Kaposi sarcoma-associated herpesvirus infection	13	2.06022	0.0476946	MAP2K4, CREBBP, STAT1, PIK3R3, PIK3R1, VEGFA, PPP3R1, CCND1, MYC, AKT2, E2F3, RAC1, RAF1
KEGG_PATHWAY	bta04625:C-type lectin receptor signaling pathway	8	1.26783	0.0498681	CYLD, PPP3R1, EGR3, STAT1, AKT2, PIK3R3, PIK3R1, RAF1
KEGG_PATHWAY	bta04929:GnRH secretion	6	0.950872	0.055443	GABBR2, AKT2, PIK3R3, PRKCA, PIK3R1, RAF1
KEGG_PATHWAY	bta05163:Human cytomegalovirus infection	14	2.2187	0.0568011	GNAI3, PIK3R3, PRKCA, PIK3R1, VEGFA, PPP3R1, CCND1, MYC, AKT2, E2F3, GRB2, RAC1, RAF1, IL6R
KEGG_PATHWAY	bta04020:Calcium signaling pathway	14	2.2187	0.0581416	ATP2B2, PRKCA, SLC8A1, VEGFA, GRIN2D, ITPKB, PPP3R1, FGF8, STIM1, STIM2, ERBB2, FGFR3, CAMK2G, PLCD1
KEGG_PATHWAY	bta04931:Insulin resistance	8	1.26783	0.0611527	PPP1CB, RPS6KA3, PPP1R3B, AKT2, SLC2A1, PIK3R3, PIK3R1, PPARGC1A
KEGG_PATHWAY	bta04728:Dopaminergic synapse	9	1.42631	0.06396	PPP1CB, GRIA2, PPP2R1B, AKT2, GNAI3, PRKCA, CAMK2G, GRIA4, ARNTL
KEGG_PATHWAY	bta04727:GABAergic synapse	7	1.10935	0.0697037	GABRB3, GABBR2, SLC38A1, GABRA4, GNAI3, PRKCA, SLC6A1
KEGG_PATHWAY	bta04520:Adherens junction	6	0.950872	0.0716683	CREBBP, CTNND1, ERBB2, PTPRJ, RAC1, SORBS1
KEGG_PATHWAY	bta04670:Leukocyte transendothelial migration	8	1.26783	0.0738847	VASP, CLDN11, CTNND1, GNAI3, PIK3R3, PRKCA, RAC1, PIK3R1
KEGG_PATHWAY	bta05164:Influenza A	11	1.74326	0.0774191	DNAJB1, CREBBP, STAT1, AKT2, KPNA6, PIK3R3, PRKCA, PIK3R1, NUP98, RAF1, KPNA1
KEGG_PATHWAY	bta05417:Lipid and atherosclerosis	13	2.06022	0.0783418	MAP2K3, MAP2K4, PIK3R3, PRKCA, PIK3R1, HSP90B1, PPP3R1, CASP6, AKT2, RAC1, CAMK2G, LDLR, BCL2L1
KEGG_PATHWAY	bta04371:Apelin signaling pathway	9	1.42631	0.080727	HDAC4, SMAD2, JAG1, CCND1, AKT2, GNAI3, RAF1, PPARGC1A, SLC8A1
KEGG_PATHWAY	bta04071:Sphingolipid signaling pathway	8	1.26783	0.0880697	PPP2R1B, AKT2, GNAI3, PIK3R3, PRKCA, RAC1, PIK3R1, RAF1
KEGG_PATHWAY	bta04611:Platelet activation	8	1.26783	0.0941478	VASP, PPP1CB, COL1A1, STIM1, AKT2, GNAI3, PIK3R3, PIK3R1
KEGG_PATHWAY	bta05412:Arrhythmogenic right ventricular cardiomyopathy	6	0.950872	0.094204	JUP, CDH2, SGCB, ACTN2, SLC8A1, DSC2
KEGG_PATHWAY	bta04022:cGMP-PKG signaling pathway	10	1.58479	0.0954885	VASP, PPP1CB, PPP3R1, AKT2, GNAI3, PDE5A, ATP2B2, ATP1A1, RAF1, SLC8A1
KEGG_PATHWAY	bta05231:Choline metabolism in cancer	7	1.10935	0.0955113	AKT2, PIK3R3, PRKCA, GRB2, RAC1, PIK3R1, RAF1
KEGG_PATHWAY	bta04144:Endocytosis	13	2.06022	0.0992665	SMAD2, ARF3, RAB5B, ARF1, SMURF1, RABEP1, ZFYVE16, DNAJC6, PSD3, RAB35, AMPH, FGFR3, LDLR
